# Supplementary material for: Revision of Fothergilla (Hamamelidaceae), including resurrection of F. parvifolia and a new species, F. milleri
Source: PhytoKeys. 2020 Mar 17;144:57–80. doi: 10.3897/phytokeys.144.49589 (PMC7093572; doi:10.3897/phytokeys.144.49589)
Supplement: XML Treatment for Fothergilla [file phytokeys.144.49589-treatment1.xml]

<!DOCTYPE tp:taxon-treatment
  PUBLIC "-//TaxonX//DTD Taxonomic Treatment Publishing DTD v0 20100105//EN" "tax-treatment-NSO.dtd">
<tp:taxon-treatment xmlns:tp="http://www.plazi.org/taxpub"><tp:treatment-meta><kwd-group><label>Taxon classification</label><kwd><named-content xmlns:xlink="http://www.w3.org/1999/xlink" content-type="kingdom">Plantae</named-content></kwd><kwd><named-content xmlns:xlink="http://www.w3.org/1999/xlink" content-type="order">Saxifragales</named-content></kwd><kwd><named-content xmlns:xlink="http://www.w3.org/1999/xlink" content-type="family">Hamamelidaceae</named-content></kwd></kwd-group><mixed-citation publication-type="journal"><person-group><name><surname>Haynes</surname><given-names>Jake E.</given-names></name><name><surname>Phillips</surname><given-names>Whitney D.</given-names></name><name><surname>Krings</surname><given-names>Alexander</given-names></name><name><surname>Lynch</surname><given-names>Nathan P.</given-names></name><name><surname>Ranney</surname><given-names>Thomas G.</given-names></name></person-group><article-title>Revision of <italic><tp:taxon-name><tp:taxon-name-part taxon-name-part-type="genus" reg="Fothergilla">Fothergilla</tp:taxon-name-part></tp:taxon-name></italic> (<tp:taxon-name><tp:taxon-name-part taxon-name-part-type="family">Hamamelidaceae</tp:taxon-name-part></tp:taxon-name>), including resurrection of <italic><tp:taxon-name><tp:taxon-name-part taxon-name-part-type="genus" reg="Fothergilla">F.</tp:taxon-name-part> <tp:taxon-name-part taxon-name-part-type="species" reg="parvifolia">parvifolia</tp:taxon-name-part></tp:taxon-name></italic> and a new species, <italic><tp:taxon-name><tp:taxon-name-part taxon-name-part-type="genus" reg="Fothergilla">F.</tp:taxon-name-part> <tp:taxon-name-part taxon-name-part-type="species" reg="milleri">milleri</tp:taxon-name-part></tp:taxon-name></italic></article-title><source>PhytoKeys</source><day>17</day><month>3</month><year>2020</year><volume>144</volume><fpage>57</fpage><lpage>80</lpage><pub-id pub-id-type="doi">10.3897/phytokeys.144.49589</pub-id></mixed-citation></tp:treatment-meta><tp:nomenclature><tp:taxon-name><object-id xmlns:xlink="http://www.w3.org/1999/xlink" content-type="arpha" xlink:type="simple">F9AB60B8-9179-5DF2-813D-AEFB92A8716D</object-id>
              <tp:taxon-name-part taxon-name-part-type="genus" reg="Fothergilla">Fothergilla</tp:taxon-name-part>
            </tp:taxon-name><tp:taxon-authority>L., Syst. Veg. ed. 13. 418. 1774</tp:taxon-authority></tp:nomenclature><tp:treatment-sec sec-type="material" id="SECID0EX1BG"><title>Type.</title><p><italic><tp:taxon-name><tp:taxon-name-part taxon-name-part-type="genus" reg="Fothergilla">Fothergilla</tp:taxon-name-part> <tp:taxon-name-part taxon-name-part-type="species" reg="gardenii">gardenii</tp:taxon-name-part></tp:taxon-name></italic> L., Syst. Veg. ed. 13. 418. 1774 [as <italic><tp:taxon-name><tp:taxon-name-part taxon-name-part-type="genus" reg="Fothergilla">F.</tp:taxon-name-part> <tp:taxon-name-part taxon-name-part-type="species" reg="Gardeni">Gardeni</tp:taxon-name-part></tp:taxon-name></italic>] (<bold><italic>Lectotype</italic></bold>: LINN-693.1, LINN [online!], designated by Reveal in <xref ref-type="bibr" rid="B10">Jarvis et al. 1993</xref>).</p></tp:treatment-sec><tp:treatment-sec sec-type="description" id="SECID0E12BG"><title>Description.</title><p><bold><italic>Shrubs</italic></bold>, rhizomatous, perennial, to 8 m tall; clump forming, usually multi-stemmed. <bold><italic>Bark</italic></bold> smooth, gray to reddish-brown. <bold><italic>Stems</italic></bold> stellate-pubescent when young, sparsely pubescent to glabrate when mature. <bold><italic>Vegetative buds</italic></bold> naked, densely stellate-pubescent. <bold><italic>Leaves</italic></bold> deciduous, simple, alternate, petiolate; stipules lanceolate to ovate; blades pinnately-veined, ovate, obovate, or oblong, bases oblique to symmetric, rounded, truncate, V-cordate or cordate, margins crenate to serrate from at or below middle to apex, or only near apex, apices acute to obtuse, surfaces sparsely to densely stellate-pubescent or glabrous, abaxially glaucous or not. <bold><italic>Inflorescence</italic></bold> terminal, spikes, erect, appearing with or before leaves. <bold><italic>Flowers</italic></bold>: mostly perfect, proximal often staminate; calyx lobes 5–7, connate, forming shallow hypanthium; apetalous; stamens 10–32, adnate to hypanthium, filaments white, anthers yellow, basifixed, 2-loculed; gynoecium, adnate to hypanthium, 2-carpellate, connate below, divergent near apex into separate styles, semi-inferior. <bold><italic>Fruit</italic></bold>: capsules, in groups of 3 or more, loculicidal, gray to brown, densely stellate-pubescent throughout with long, simple trichomes mixed in predominantly on and above persistent hypanthium; remnant style beaks conspicuous, abscising with maturity. <bold><italic>Seeds</italic></bold>: 2 per capsule, glossy, hard, nearly white, mottled, or solid red-brown to brown, ellipsoid to slightly ovoid, round to slightly flattened near apex in cross-section, apex round, obtuse, or acute to acuminate, when acuminate often recurved.</p></tp:treatment-sec><tp:treatment-sec sec-type="notes" id="SECID0E43BG"><title>Notes.</title><p><italic><tp:taxon-name><tp:taxon-name-part taxon-name-part-type="genus" reg="Fothergilla">Fothergilla</tp:taxon-name-part></tp:taxon-name></italic> seeds vary in color and shape, but the surface texture is consistent throughout. The seed surface is smooth and glossy with a conspicuous hilum scar at the base. In <italic><tp:taxon-name><tp:taxon-name-part taxon-name-part-type="genus" reg="Fothergilla">F.</tp:taxon-name-part> <tp:taxon-name-part taxon-name-part-type="species" reg="major">major</tp:taxon-name-part></tp:taxon-name></italic>, seeds are variable in color: completely white, mottled, or brown. In <italic><tp:taxon-name><tp:taxon-name-part taxon-name-part-type="genus" reg="Fothergilla">F.</tp:taxon-name-part> <tp:taxon-name-part taxon-name-part-type="species" reg="gardenii">gardenii</tp:taxon-name-part></tp:taxon-name></italic>, seeds are mottled white-brown, with white conspicuously appearing around the margins of the seeds. In both diploid taxa, seeds are consistently red-brown to brown. In <italic><tp:taxon-name><tp:taxon-name-part taxon-name-part-type="genus" reg="Fothergilla">F.</tp:taxon-name-part> <tp:taxon-name-part taxon-name-part-type="species" reg="gardenii">gardenii</tp:taxon-name-part></tp:taxon-name></italic> and <italic><tp:taxon-name><tp:taxon-name-part taxon-name-part-type="genus" reg="Fothergilla">F.</tp:taxon-name-part> <tp:taxon-name-part taxon-name-part-type="species" reg="major">major</tp:taxon-name-part></tp:taxon-name></italic>, it appears that color is affected by age and storage, as older herbaria specimens have nearly completely white seeds.</p></tp:treatment-sec><ref-list><ref id="B10"><mixed-citation xmlns:xlink="http://www.w3.org/1999/xlink" xlink:type="simple"><person-group><name name-style="western"><surname>Jarvis</surname><given-names>CE</given-names></name><name name-style="western"><surname>Barrie</surname><given-names>FR</given-names></name><name name-style="western"><surname>Allan</surname><given-names>DM</given-names></name><name name-style="western"><surname>Reveal</surname><given-names>JL</given-names></name></person-group> (<year>1993</year>) <article-title>A list of Linnaean generic names and their types.</article-title><source>Regnum Vegetabile</source><volume>127</volume>: <fpage>1</fpage>–<lpage>100</lpage>.</mixed-citation></ref></ref-list></tp:taxon-treatment>
