# Supplementary material for: Revision of Fothergilla (Hamamelidaceae), including resurrection of F. parvifolia and a new species, F. milleri
Source: PhytoKeys. 2020 Mar 17;144:57–80. doi: 10.3897/phytokeys.144.49589 (PMC7093572; doi:10.3897/phytokeys.144.49589)
Supplement: XML Treatment for Fothergilla gardenii [file phytokeys.144.49589-treatment2.xml]

<!DOCTYPE tp:taxon-treatment
  PUBLIC "-//TaxonX//DTD Taxonomic Treatment Publishing DTD v0 20100105//EN" "tax-treatment-NSO.dtd">
<tp:taxon-treatment xmlns:tp="http://www.plazi.org/taxpub"><tp:treatment-meta><kwd-group><label>Taxon classification</label><kwd><named-content xmlns:xlink="http://www.w3.org/1999/xlink" content-type="kingdom">Plantae</named-content></kwd><kwd><named-content xmlns:xlink="http://www.w3.org/1999/xlink" content-type="order">Saxifragales</named-content></kwd><kwd><named-content xmlns:xlink="http://www.w3.org/1999/xlink" content-type="family">Hamamelidaceae</named-content></kwd></kwd-group><mixed-citation publication-type="journal"><person-group><name><surname>Haynes</surname><given-names>Jake E.</given-names></name><name><surname>Phillips</surname><given-names>Whitney D.</given-names></name><name><surname>Krings</surname><given-names>Alexander</given-names></name><name><surname>Lynch</surname><given-names>Nathan P.</given-names></name><name><surname>Ranney</surname><given-names>Thomas G.</given-names></name></person-group><article-title>Revision of <italic><tp:taxon-name><tp:taxon-name-part taxon-name-part-type="genus" reg="Fothergilla">Fothergilla</tp:taxon-name-part></tp:taxon-name></italic> (<tp:taxon-name><tp:taxon-name-part taxon-name-part-type="family">Hamamelidaceae</tp:taxon-name-part></tp:taxon-name>), including resurrection of <italic><tp:taxon-name><tp:taxon-name-part taxon-name-part-type="genus" reg="Fothergilla">F.</tp:taxon-name-part> <tp:taxon-name-part taxon-name-part-type="species" reg="parvifolia">parvifolia</tp:taxon-name-part></tp:taxon-name></italic> and a new species, <italic><tp:taxon-name><tp:taxon-name-part taxon-name-part-type="genus" reg="Fothergilla">F.</tp:taxon-name-part> <tp:taxon-name-part taxon-name-part-type="species" reg="milleri">milleri</tp:taxon-name-part></tp:taxon-name></italic></article-title><source>PhytoKeys</source><day>17</day><month>3</month><year>2020</year><volume>144</volume><fpage>57</fpage><lpage>80</lpage><pub-id pub-id-type="doi">10.3897/phytokeys.144.49589</pub-id></mixed-citation></tp:treatment-meta><tp:nomenclature><label>1.</label><tp:taxon-name><object-id xmlns:xlink="http://www.w3.org/1999/xlink" content-type="arpha" xlink:type="simple">B7BBD1B7-5459-5337-98EA-EDC0439CBE3B</object-id>
              <tp:taxon-name-part taxon-name-part-type="genus" reg="Fothergilla">Fothergilla</tp:taxon-name-part>
              <tp:taxon-name-part taxon-name-part-type="species" reg="gardenii">gardenii</tp:taxon-name-part>
            </tp:taxon-name><tp:taxon-authority>L. Syst. Veg. ed. 13. 418. 1774 [as F. gardeni]</tp:taxon-authority><tp:nomenclature-citation-list><tp:nomenclature-citation><tp:taxon-name>
                  <tp:taxon-name-part taxon-name-part-type="genus" reg="Hamamelis">Hamamelis</tp:taxon-name-part> <tp:taxon-name-part taxon-name-part-type="species" reg="virginiana">virginiana</tp:taxon-name-part> <tp:taxon-name-part taxon-name-part-type="authority">L.</tp:taxon-name-part> <tp:taxon-name-part taxon-name-part-type="infraspecific-rank">var.</tp:taxon-name-part> <tp:taxon-name-part taxon-name-part-type="variety" reg="carolina">carolina</tp:taxon-name-part></tp:taxon-name><comment>L., Mant. 2: 333. 1771. Type. Unknown.</comment></tp:nomenclature-citation></tp:nomenclature-citation-list></tp:nomenclature><tp:treatment-sec sec-type="material" id="SECID0EDMAI"><title>Type.</title><p>Habitat in Carolina, <italic>Garden s.n.</italic> (<bold><italic>Lectotype</italic></bold>: LINN-693.1, LINN [online!], designated by Reveal in <xref ref-type="bibr" rid="B10">Jarvis et al. 1993</xref>). Figs <xref ref-type="fig" rid="F5">5</xref>, <xref ref-type="fig" rid="F9">9</xref>.</p></tp:treatment-sec><tp:treatment-sec sec-type="description" id="SECID0E1MAI"><title>Description.</title><p><bold><italic>Shrub</italic></bold>, rhizomatous, usually &lt;1m in height; clump forming, multi-stemmed, branching. <bold><italic>Leaves</italic></bold>: stipules ovate to lanceolate, 1.8–4.6(–7.7) × 0.9–2.7(–4.3) mm; petioles 3.9–10.5 mm long, usually ¾ the length of the <abbrev xmlns:xlink="http://www.w3.org/1999/xlink" xlink:title="the length of the midvein interval" id="ABBRID0EINAI" xlink:type="simple">IL</abbrev> or longer, brown-yellow pubescent; blades mostly spreading, green, narrowly ovate to ovate, (1.8–)2.8–8.7 × (1.0–)2.5–5.3 cm, pinnately 8–11-veined, bases asymmetrical or symmetrical, usually rounded to cuneate, sometimes shallowly cordate, margins crenate to serrate above middle, teeth 3–10, apices acute to obtuse, both surfaces stellate-pubescent, rarely glabrous, abaxial surface sometimes glaucous, <abbrev xmlns:xlink="http://www.w3.org/1999/xlink" xlink:title="the width, at the widest point, of the intervening leaf surface" id="ABBRID0EMNAI" xlink:type="simple">IW</abbrev>:<abbrev xmlns:xlink="http://www.w3.org/1999/xlink" xlink:title="the length of the midvein interval" id="ABBRID0EQNAI" xlink:type="simple">IL</abbrev> &lt; or = 0.49 (<italic>x̄</italic> = 0.33). <bold><italic>Inflorescences</italic></bold> appearing before leaves, spikes terminal, appearing lateral on short lower branches, sessile or on short peduncles. <bold><italic>Flowers</italic></bold>: stamens 10–24, filaments 3.6–13.8 mm long. <bold><italic>Capsules</italic></bold> 6.6–9.0 × 5.5–6.6 mm. <bold><italic>Seeds</italic></bold> white to mottled brown or red-brown, ellipsoid to slightly ovoid, 5.1–5.8 × 2.5–3.5 mm, apices mostly obtuse. <bold><italic>Genome size and ploidy</italic></bold> 3.33–3.76 pg, tetraploid (2n = 4x = 48).</p><fig id="F5" position="float" orientation="portrait"><object-id xmlns:xlink="http://www.w3.org/1999/xlink" content-type="doi" xlink:type="simple">10.3897/phytokeys.144.49589.figure5</object-id><object-id xmlns:xlink="http://www.w3.org/1999/xlink" content-type="arpha" xlink:type="simple">FEF05CC6-F246-57B9-9421-919DFD3C51E1</object-id><label>Figure 5.</label><caption><p><italic><tp:taxon-name><tp:taxon-name-part taxon-name-part-type="genus" reg="Fothergilla">Fothergilla</tp:taxon-name-part> <tp:taxon-name-part taxon-name-part-type="species" reg="gardenii">gardenii</tp:taxon-name-part></tp:taxon-name></italic><bold>a</bold> plant form and leaf orientation <bold>b</bold> adaxial leaf surface <bold>c</bold> abaxial leaf surface <bold>d</bold> inflorescence <bold>e</bold> young infructescence <bold>f</bold> stem <bold>g</bold> twig <bold>h</bold> capsule, and <bold>i</bold> seeds. Photos by J. Haynes of plants at the Mountain Horticultural Crops Research and Extension Center, Mills River.</p></caption><graphic xmlns:xlink="http://www.w3.org/1999/xlink" xlink:href="phytokeys-144-057-g005.jpg" position="float" orientation="portrait" xlink:type="simple" id="oo_390809.jpg"><uri content-type="original_file" xlink:type="simple">https://binary.pensoft.net/fig/390809</uri></graphic></fig></tp:treatment-sec><tp:treatment-sec sec-type="phenology" id="SECID0EPPAI"><title>Phenology.</title><p>Flowering beginning late Mar; fruiting by late Apr through Jul.</p></tp:treatment-sec><tp:treatment-sec sec-type="distribution" id="SECID0EUPAI"><title>Distribution and habitat.</title><p>This species can be found along the Atlantic coastal plains of North Carolina, South Carolina, and Georgia (Fig. <xref ref-type="fig" rid="F5">5</xref>). It occurs in pocosins, savannas, and ecotones. It can be found in both sandy and peaty soils from mesic to wet conditions. It has been found in association with <italic><tp:taxon-name><tp:taxon-name-part taxon-name-part-type="genus" reg="Acer">Acer</tp:taxon-name-part> <tp:taxon-name-part taxon-name-part-type="species" reg="rubrum">rubrum</tp:taxon-name-part></tp:taxon-name></italic> L., <italic><tp:taxon-name><tp:taxon-name-part taxon-name-part-type="genus" reg="Amelanchier">Amelanchier</tp:taxon-name-part> <tp:taxon-name-part taxon-name-part-type="species" reg="obovalis">obovalis</tp:taxon-name-part></tp:taxon-name></italic> (Michx.) Ashe, <italic><tp:taxon-name><tp:taxon-name-part taxon-name-part-type="genus" reg="Aronia">Aronia</tp:taxon-name-part> <tp:taxon-name-part taxon-name-part-type="species" reg="arbutifolia">arbutifolia</tp:taxon-name-part></tp:taxon-name></italic> (L.) Pers., <italic><tp:taxon-name><tp:taxon-name-part taxon-name-part-type="genus" reg="Clethra">Clethra</tp:taxon-name-part> <tp:taxon-name-part taxon-name-part-type="species" reg="alnifolia">alnifolia</tp:taxon-name-part></tp:taxon-name></italic> L., <italic><tp:taxon-name><tp:taxon-name-part taxon-name-part-type="genus" reg="Cyrilla">Cyrilla</tp:taxon-name-part> <tp:taxon-name-part taxon-name-part-type="species" reg="racemiflora">racemiflora</tp:taxon-name-part></tp:taxon-name></italic> L., <italic><tp:taxon-name><tp:taxon-name-part taxon-name-part-type="genus" reg="Gaylussacia">Gaylussacia</tp:taxon-name-part> <tp:taxon-name-part taxon-name-part-type="species" reg="dumosa">dumosa</tp:taxon-name-part></tp:taxon-name></italic> (Andrews) Torr. &amp; A. Gray, <italic><tp:taxon-name><tp:taxon-name-part taxon-name-part-type="genus" reg="Gaylussacia">G.</tp:taxon-name-part> <tp:taxon-name-part taxon-name-part-type="species" reg="tomentosa">tomentosa</tp:taxon-name-part></tp:taxon-name></italic> (A. Gray) Pursh ex Small, <italic><tp:taxon-name><tp:taxon-name-part taxon-name-part-type="genus" reg="Ilex">Ilex</tp:taxon-name-part> <tp:taxon-name-part taxon-name-part-type="species" reg="coriacea">coriacea</tp:taxon-name-part></tp:taxon-name></italic> (Pursh) Chapm., <italic><tp:taxon-name><tp:taxon-name-part taxon-name-part-type="genus" reg="Ilex">I.</tp:taxon-name-part> <tp:taxon-name-part taxon-name-part-type="species" reg="glabra">glabra</tp:taxon-name-part></tp:taxon-name></italic> (L.) A. Gray, <italic><tp:taxon-name><tp:taxon-name-part taxon-name-part-type="genus" reg="Ilex">I.</tp:taxon-name-part> <tp:taxon-name-part taxon-name-part-type="species" reg="vomitoria">vomitoria</tp:taxon-name-part></tp:taxon-name></italic> Aiton, <italic><tp:taxon-name><tp:taxon-name-part taxon-name-part-type="genus" reg="Kalmia">Kalmia</tp:taxon-name-part> <tp:taxon-name-part taxon-name-part-type="species" reg="cuneata">cuneata</tp:taxon-name-part></tp:taxon-name></italic> Michx., <italic><tp:taxon-name><tp:taxon-name-part taxon-name-part-type="genus" reg="Kalmia">K.</tp:taxon-name-part> <tp:taxon-name-part taxon-name-part-type="species" reg="latifolia">latifolia</tp:taxon-name-part></tp:taxon-name></italic> L., <italic><tp:taxon-name><tp:taxon-name-part taxon-name-part-type="genus" reg="Liquidambar">Liquidambar</tp:taxon-name-part> <tp:taxon-name-part taxon-name-part-type="species" reg="styraciflua">styraciflua</tp:taxon-name-part></tp:taxon-name></italic> L., <italic><tp:taxon-name><tp:taxon-name-part taxon-name-part-type="genus" reg="Lyonia">Lyonia</tp:taxon-name-part></tp:taxon-name></italic> Nutt. spp., <italic><tp:taxon-name><tp:taxon-name-part taxon-name-part-type="genus" reg="Magnolia">Magnolia</tp:taxon-name-part> <tp:taxon-name-part taxon-name-part-type="species" reg="virginiana">virginiana</tp:taxon-name-part></tp:taxon-name></italic> L., <italic><tp:taxon-name><tp:taxon-name-part taxon-name-part-type="genus" reg="Persea">Persea</tp:taxon-name-part> <tp:taxon-name-part taxon-name-part-type="species" reg="palustris">palustris</tp:taxon-name-part></tp:taxon-name></italic> (Raf.) Sarg., <italic><tp:taxon-name><tp:taxon-name-part taxon-name-part-type="genus" reg="Pinus">Pinus</tp:taxon-name-part> <tp:taxon-name-part taxon-name-part-type="species" reg="serotina">serotina</tp:taxon-name-part></tp:taxon-name></italic> Michx., <italic><tp:taxon-name><tp:taxon-name-part taxon-name-part-type="genus" reg="Pteridium">Pteridium</tp:taxon-name-part> <tp:taxon-name-part taxon-name-part-type="species" reg="aquilinum">aquilinum</tp:taxon-name-part></tp:taxon-name></italic> (L.) Kuhn, <italic><tp:taxon-name><tp:taxon-name-part taxon-name-part-type="genus" reg="Quercus">Quercus</tp:taxon-name-part> <tp:taxon-name-part taxon-name-part-type="species" reg="laevis">laevis</tp:taxon-name-part></tp:taxon-name></italic> Walter, <italic><tp:taxon-name><tp:taxon-name-part taxon-name-part-type="genus" reg="Quercus">Q.</tp:taxon-name-part> <tp:taxon-name-part taxon-name-part-type="species" reg="virginiana">virginiana</tp:taxon-name-part></tp:taxon-name></italic> Mill., <italic><tp:taxon-name><tp:taxon-name-part taxon-name-part-type="genus" reg="Rhododendron">Rhododendron</tp:taxon-name-part> <tp:taxon-name-part taxon-name-part-type="species" reg="viscosum">viscosum</tp:taxon-name-part></tp:taxon-name></italic> (L.) Torr., <italic><tp:taxon-name><tp:taxon-name-part taxon-name-part-type="genus" reg="Vaccinium">Vaccinium</tp:taxon-name-part> <tp:taxon-name-part taxon-name-part-type="species" reg="crassifolium">crassifolium</tp:taxon-name-part></tp:taxon-name></italic> Andrews, <italic><tp:taxon-name><tp:taxon-name-part taxon-name-part-type="genus" reg="Vaccinium">V.</tp:taxon-name-part> <tp:taxon-name-part taxon-name-part-type="species" reg="myrsinites">myrsinites</tp:taxon-name-part></tp:taxon-name></italic> Lam., and <italic><tp:taxon-name><tp:taxon-name-part taxon-name-part-type="genus" reg="Zenobia">Zenobia</tp:taxon-name-part> <tp:taxon-name-part taxon-name-part-type="species" reg="pulverulenta">pulverulenta</tp:taxon-name-part></tp:taxon-name></italic> (W. Bartram ex Willd.) Pollard (fide colectoris).</p></tp:treatment-sec><tp:treatment-sec sec-type="notes" id="SECID0ECYAI"><title>Notes.</title><p><italic><tp:taxon-name><tp:taxon-name-part taxon-name-part-type="genus" reg="Fothergilla">Fothergilla</tp:taxon-name-part> <tp:taxon-name-part taxon-name-part-type="species" reg="gardenii">gardenii</tp:taxon-name-part></tp:taxon-name></italic> was apparently cultivated in England as early as 1765, grown at Kew Gardens by 1789, and English and French plant nurseries were offering seeds for sale by the early 1800s (<xref ref-type="bibr" rid="B25">Weaver 1971</xref>).</p><p>The species appears well adapted to periodic fires and is shade intolerant. Populations found in recently burned sites appear more abundant and robust, while populations in sites that have not been burned are generally outcompeted by other plants.</p><p><italic><tp:taxon-name><tp:taxon-name-part taxon-name-part-type="genus" reg="Fothergilla">Fothergilla</tp:taxon-name-part> <tp:taxon-name-part taxon-name-part-type="species" reg="gardenii">gardenii</tp:taxon-name-part></tp:taxon-name></italic> s.l. is known to attract pollinators such as honey bees and bumblebees (<xref ref-type="bibr" rid="B5">Dumroese and Luna 2016</xref>). The authors have also observed numerous <tp:taxon-name><tp:taxon-name-part taxon-name-part-type="order">Lepidoptera</tp:taxon-name-part></tp:taxon-name> visiting the sweetly-fragranced blooms. Other members of the <tp:taxon-name><tp:taxon-name-part taxon-name-part-type="family">Hamamelidaceae</tp:taxon-name-part></tp:taxon-name>, such as <italic><tp:taxon-name><tp:taxon-name-part taxon-name-part-type="genus" reg="Hamamelis">Hamamelis</tp:taxon-name-part></tp:taxon-name></italic> and <italic><tp:taxon-name><tp:taxon-name-part taxon-name-part-type="genus" reg="Liquidambar">Liquidambar</tp:taxon-name-part></tp:taxon-name></italic>, also attract those pollinators, in addition to hover flies (<tp:taxon-name><tp:taxon-name-part taxon-name-part-type="family">Syrphidae</tp:taxon-name-part></tp:taxon-name>) (<xref ref-type="bibr" rid="B5">Dumroese and Luna 2016</xref>).</p></tp:treatment-sec><tp:treatment-sec sec-type="Conservation" id="SECID0EK1AI"><title>Conservation.</title><p><italic><tp:taxon-name><tp:taxon-name-part taxon-name-part-type="genus" reg="Fothergilla">Fothergilla</tp:taxon-name-part> <tp:taxon-name-part taxon-name-part-type="species" reg="gardenii">gardenii</tp:taxon-name-part></tp:taxon-name></italic> s.l. is considered Vulnerable, currently ranked by NatureServe as follows: G3G4; Alabama (S1), Florida (S1), Georgia (S2), Mississippi (SNR), North Carolina (S3S4), South Carolina (SNR) (<ext-link xmlns:xlink="http://www.w3.org/1999/xlink" xlink:type="simple" ext-link-type="uri" xlink:href="http://explorer.natureserve.org/">http://explorer.natureserve.org/</ext-link>, accessed 11 Dec 2019). In light of the removal of the diploid taxa <italic><tp:taxon-name><tp:taxon-name-part taxon-name-part-type="genus" reg="Fothergilla">F.</tp:taxon-name-part> <tp:taxon-name-part taxon-name-part-type="species" reg="milleri">milleri</tp:taxon-name-part></tp:taxon-name></italic> and <italic><tp:taxon-name><tp:taxon-name-part taxon-name-part-type="genus" reg="Fothergilla">F.</tp:taxon-name-part> <tp:taxon-name-part taxon-name-part-type="species" reg="parvifolia">parvifolia</tp:taxon-name-part></tp:taxon-name></italic> from the broader historical concept of <italic><tp:taxon-name><tp:taxon-name-part taxon-name-part-type="genus" reg="Fothergilla">F.</tp:taxon-name-part> <tp:taxon-name-part taxon-name-part-type="species" reg="gardenii">gardenii</tp:taxon-name-part></tp:taxon-name></italic>, the conservation status of this species, as well as that of the diploid taxa, warrants re-evaluation; such re-evaluation is likely to result in a more imperiled ranking than the G3G4 current assessment, following removal of a significant number of populations and a narrower distribution following its narrower taxonomic circumscription. Due to its sensitive status, we provide only skeletal collections data below.</p></tp:treatment-sec><tp:treatment-sec sec-type="Additional specimens seen" id="SECID0EB3AI"><title>Additional specimens seen</title><p>[(V) = vegetative only, (FL) = in flower, (FR) = in fruit].</p><p>Georgia. Effingham: 2012-078, 15 Apr 2014 (FL), <italic>Lynch 43</italic> (NCSC); 2012-078, 13 Jun 2014 (V), <italic>Phillips 49</italic> (NCSC<sup>m</sup>); 12 Jul 1997 (V), <italic>Sorrie 9349</italic> (NCU<sup>m</sup>). McDuffie: Jun 1911 (V), <italic>Bartlett 2636</italic> (NCU, VDB<sup>m</sup>).</p><p>North Carolina. Beaufort: 27 Mar 1949 (FL), <italic>Coker s.n.</italic> (NCU); 14 May 1966 (FL), <italic>Blair 415</italic> (NCSC); 21 Jun 1965 (FR), <italic>Sawyer 2475</italic> (NCU<sup>m</sup>); 5 Nov 1956 (V), <italic>Ahles &amp; Leisner 21471</italic> (NCU<sup>m</sup>); 20 Apr 1957 (FL), <italic>Ahles &amp; Ramseur 23593</italic> (NCU<sup>m</sup>); 31 May 2003 (FR), <italic>Horn 4437</italic> (BRIT<sup>m</sup>); 25 Jan 1937 (FL), <italic>Melvin 3613</italic> (BRIT<sup>m</sup>); 7 Jul 1994 (V), <italic>Nifong 400</italic> (NCU<sup>m</sup>). Brunswick: 8 Jun 1951 (FR), <italic>Boyce &amp; Wells 1656</italic> (NCSC); 13 May 1950 (FL), <italic>Godfrey &amp; Wiebe 50341</italic> (BRIT<sup>m</sup>, NCSC, NCU); 18 Apr 1999 (FL), <italic>Hill 31327</italic> (BRIT); 6 Mar 1974 (V), <italic>Kologiski 54</italic> (NCSC<sup>m</sup>); 7 May 1974 (FL), <italic>Kologiski 125</italic> (NCSC); 23 Jul 1974 (V), <italic>Kologiski 311</italic> (NCSC); 6 Jun 1975 (FR), <italic>Kologiski 423</italic> (NCSC); 27 Apr 1976 (FL), <italic>Kologiski 551</italic> (NCSC); 18 Apr 1965 (FL), <italic>Mullen s.n.</italic> (NCSC). Carteret: 2011-096, 26 Mar 2012 (FL), <italic>Lynch 9</italic> (NCSC); 2011-096, 2 Jul 2012 (V), <italic>Lynch 76</italic> (NCSC<sup>m</sup>); 2011-096, 13 Jun 2014 (FR), <italic>Phillips 50</italic> (NCSC); 2011-103, 21 Mar 2012 (FL), <italic>Lynch 3</italic> (NCSC); 2011-103, 2 Jul 2012 (V), <italic>Lynch 75</italic> (NCSC<sup>m</sup>); 22 May 1976 (V), <italic>Wilson 1792</italic> (NCU<sup>m</sup>); 9 Apr 1977 (FL), <italic>Wilson 3067</italic> (NCU). Columbus: 25 Apr 1958 (FL), <italic>Bell 11417</italic> (NCU). Craven: 19 Apr 1958 (Fl), <italic>Radford 31924</italic> (NCU). Cumberland: 11 Oct 1957 (V), <italic>Ahles 36621</italic> (NCU<sup>m</sup>); 28 Apr 1933 (FL), <italic>Tallin &amp; Harbison s.n.</italic> (NCU). Duplin: 27 Apr 1957 (V), <italic>Ahles &amp; Ramseur 23990</italic> (VDB<sup>m</sup>); 27 Apr 1957 (FR), <italic>Radford &amp; Ramseur 23990</italic> (NCU<sup>m</sup>). Harnett: 10 Apr 1957 (FL), <italic>Laing 843</italic> (NCU); 30 Jun 2005 (FR), <italic>Sorrie 11634</italic> (NCU<sup>m</sup>). Hoke: 2011-097, 21 Mar 2012 (FL), <italic>Lynch 4</italic> (NCSC); 2011-097, 2 Jul 2012, (V), <italic>Lynch 72</italic> (NCSC<sup>m</sup>); 2011-097, 13 Jun 2014 (FR), <italic>Phillips 71</italic> (NCSC); 16 May 1976 (V), <italic>Kral 58099</italic> (VDB <sup>m</sup>); 26 Jun 1975 (FR), <italic>Ahles &amp; Haesloop 29627</italic> (NCU<sup>m</sup>). Lee: 19 Apr 1958 (FL), <italic>Stewart 149</italic> (NCU); 7 Jun 1958 (FR), <italic>Stewart 451</italic> (NCU<sup>m</sup>). Montgomery: 9 Oct 1956 (V), <italic>Radford 19633</italic> (NCU<sup>m</sup>). Moore: 17 Jul 1942 (FR), <italic>Wicker s.n.</italic> (NCU<sup>m</sup>); 8 Apr 1973 (FL), <italic>Carter 449</italic> (NCU); 24 Apr 1949 (FL), <italic>Woods 2256</italic> (NCSC). New Hanover: 6 Jun 1929 (FR), <italic>Wells s.n.</italic> (NCSC<sup>m</sup>); 29 Jun 1963 (V), <italic>McCrary 607</italic> (NCU <sup>m</sup>); 30 Mar 1991 (FL), <italic>Pyne &amp; Seneca 91-013</italic> (NCSC). Onslow: 11 May 1948 (FR), <italic>Boyce &amp; Moreland 647</italic> (NCSC); 28 Apr 1951 (FL), <italic>Beaman s.n.</italic> (NCSC); 2 June 1948 (FR), <italic>Boyce &amp; Moreland 700</italic> (NCSC<sup>m</sup>); 24 Jun 1965 (FR), <italic>Wilbur 8398</italic> (BRIT<sup>m</sup>). Pamlico: 12 Oct 1957 (V), <italic>Radford 42285</italic> (NCU<sup>m</sup>). Pender: 17 May 1925 (FR), <italic>A.C.W. s.n.</italic> (NCSC); 1 Jun 1945 (V), <italic>Wells s.n.</italic> (NCSC); 19 Apr 1957 (FL), <italic>Ahles &amp; Ramseur 23440</italic> (NCU); 25 Apr 1947 (FL), <italic>Fox &amp; Wells 162</italic> (NCSC); 12 May 1951 (FR), <italic>Fox 4621</italic> (NCSC); 26 Aug 1983 (V), <italic>Leonard 8199</italic> (UWFP<sup>m</sup>); 14 Apr 1925 (FL), <italic>Wells s.n.</italic> (NCSC). Richmond: 2011-123, 11 Apr 2012 (FL), <italic>Lynch 13</italic> (NCSC); 2011-123, 21 Aug 2012 (V), <italic>Lynch 74</italic> (NCSC<sup>m</sup>); 2011-085, 21 Mar 2012 (FL), <italic>Lynch 5</italic> (NCSC); 2011-085, 2 Jul 2012 (V), <italic>Lynch 73</italic> (NCSC); 2011-085, 13 Jun 2014 (V), <italic>Phillips 55</italic> (NCSC<sup>m</sup>); 19 May 2007 (FL), <italic>Boyle 1</italic> (NCU). Robeson: 18 Apr 1956 (FL), <italic>Terrell 3019</italic> (NCU). Sampson: 10 Apr 1938 (FL), <italic>Godfrey 3394</italic> (NCSC). Scotland: 20 Apr 1999 (FL), <italic>Hill 31345</italic> (BRIT<sup>m</sup>); 20 Jun 1957 (FR), <italic>Ahles &amp; Haesloop 28637</italic> (NCU); 20 Jun 1957 (FR), <italic>Ahles &amp; Haesloop 28601</italic> (NCU<sup>m</sup>); 4 Jun 2004 (FR), <italic>Sorrie 11264</italic> (NCU<sup>m</sup>).</p><p>South Carolina. Berkeley: 9 Apr 1944 (FR), <italic>Duncan 5923</italic> (NCSC). Charleston: 2012-075, 15 Apr 2014 (FL), <italic>Lynch 42</italic> (NCSC); 2012-075, 13 Jun 2014 (FR, V), <italic>Phillips 48</italic> (NCSC <sup>m</sup>); 2012-77, 15 Apr 2014 (FL), <italic>Lynch 37</italic> (NCSC); 2012-077, 21 Aug 2012 (V), <italic>Lynch 30</italic> (NCSC<sup>m</sup>); 2012-77, 13 Jun 2014 (FR), <italic>Phillips 53</italic> (NCSC); 2 Apr 1944 (FL), <italic>Duncan 5885</italic> (NCSC). Chesterfield: 25 Apr 1968 (FR), <italic>Ewel 666</italic> (NCSC); 5 Jun 1956 (V), <italic>Radford 12431</italic> (NCU<sup>m</sup>); 5 Apr 1968 (FL), <italic>Leonard &amp; Radford 1219</italic> (NCU). Clarendon: 20 Apr 1957 (FL), <italic>Radford 21097</italic> (NCU). Colleton: 5 Apr 1956 (FL), <italic>Bell 1862</italic> (NCU); 17 Apr 1974 (FL), <italic>Hardin 13420</italic> (NCSC, VDB<sup>m</sup>). Darlington: 25 Mar 1935 (Fl), <italic>Matthews s.n.</italic> (NCU); 26 Mar 1935 (FL), <italic>Matthews &amp; Smith s.n.</italic> (NCU); 10 Apr 1940 (FL), <italic>Smith 1378</italic> (NCU). Dillon: 7 Apr 1940 (FL), <italic>Radford &amp; Stewart 56</italic> (NCU). Dorchester: 20 Jul 1957 (V), <italic>Ahles &amp; Leisner 31966</italic> (NCU<sup>m</sup>). Georgetown: 18 Apr 1987 (FL), <italic>Taggart 78</italic> (NCU); Near Georgetown, 28 Jul 1928 (FR), <italic>Ashe s.n.</italic> (NCU<sup>m</sup>). Horry: 2012-076, 15 Apr 2014 (FL), <italic>Lynch 41</italic> (NCSC); 2012-076, 13 Jun 2014 (FR, V), <italic>Phillips 51</italic> (NCSC <sup>m</sup>). Lee: 26 Jul 1957 (V), <italic>Radford 27396</italic> (NCU<sup>m</sup>). Marlboro: 4 May 1968 (FL), <italic>Leonard &amp; Radford 1218</italic> (NCU).</p></tp:treatment-sec><tp:treatment-sec><!--Section generated to contain objects referenced in tp:taxon-treatment.--><fig id="F9" position="float" orientation="portrait"><object-id xmlns:xlink="http://www.w3.org/1999/xlink" content-type="doi" xlink:type="simple">10.3897/phytokeys.144.49589.figure9</object-id><object-id xmlns:xlink="http://www.w3.org/1999/xlink" content-type="arpha" xlink:type="simple">1B2327B1-D75C-57D1-8340-1DDB334AF520</object-id><label>Figure 9.</label><caption><p>Distribution of <italic><tp:taxon-name><tp:taxon-name-part taxon-name-part-type="genus" reg="Fothergilla">Fothergilla</tp:taxon-name-part></tp:taxon-name></italic> in the southeastern United States. Circle = <italic><tp:taxon-name><tp:taxon-name-part taxon-name-part-type="genus" reg="Fothergilla">F.</tp:taxon-name-part> <tp:taxon-name-part taxon-name-part-type="species" reg="major">major</tp:taxon-name-part></tp:taxon-name></italic> (6x); triangle = <italic><tp:taxon-name><tp:taxon-name-part taxon-name-part-type="genus" reg="Fothergilla">F.</tp:taxon-name-part> <tp:taxon-name-part taxon-name-part-type="species" reg="gardenii">gardenii</tp:taxon-name-part></tp:taxon-name></italic> (4x); star = <italic><tp:taxon-name><tp:taxon-name-part taxon-name-part-type="genus" reg="Fothergilla">F.</tp:taxon-name-part> <tp:taxon-name-part taxon-name-part-type="species" reg="milleri">milleri</tp:taxon-name-part></tp:taxon-name></italic> (2x); plus sign = <italic><tp:taxon-name><tp:taxon-name-part taxon-name-part-type="genus" reg="Fothergilla">F.</tp:taxon-name-part> <tp:taxon-name-part taxon-name-part-type="species" reg="parvifolia">parvifolia</tp:taxon-name-part></tp:taxon-name></italic> (2x). Physiographic provinces follow <xref ref-type="bibr" rid="B7">Fenneman and Johnson (1946)</xref>, shape files courtesy of usgs.gov. AP = Appalachian Plateau; BR = Blue Ridge; CP = Coastal Plain; ILP = Interior Low Plateau; OP = Ozark Plateau; Pd = Piedmont; VR = Valley and Ridge. Map generated by A. Krings in QGIS (<xref ref-type="bibr" rid="B14">QGIS Development Team 2019</xref>).</p></caption><graphic xmlns:xlink="http://www.w3.org/1999/xlink" xlink:href="phytokeys-144-057-g009.jpg" position="float" orientation="portrait" xlink:type="simple" id="oo_390813.jpg"><uri content-type="original_file" xlink:type="simple">https://binary.pensoft.net/fig/390813</uri></graphic></fig></tp:treatment-sec><ref-list><ref id="B10"><mixed-citation xmlns:xlink="http://www.w3.org/1999/xlink" xlink:type="simple"><person-group><name name-style="western"><surname>Jarvis</surname><given-names>CE</given-names></name><name name-style="western"><surname>Barrie</surname><given-names>FR</given-names></name><name name-style="western"><surname>Allan</surname><given-names>DM</given-names></name><name name-style="western"><surname>Reveal</surname><given-names>JL</given-names></name></person-group> (<year>1993</year>) <article-title>A list of Linnaean generic names and their types.</article-title><source>Regnum Vegetabile</source><volume>127</volume>: <fpage>1</fpage>–<lpage>100</lpage>.</mixed-citation></ref><ref id="B7"><mixed-citation xmlns:xlink="http://www.w3.org/1999/xlink" xlink:type="simple"><person-group><name name-style="western"><surname>Fenneman</surname><given-names>NM</given-names></name><name name-style="western"><surname>Johnson</surname><given-names>DW</given-names></name></person-group> (<year>1946</year>) Physiographic divisions of the conterminous U.S. U.S. Geological Survey, Reston.</mixed-citation></ref><ref id="B14"><mixed-citation xmlns:xlink="http://www.w3.org/1999/xlink" xlink:type="simple"><institution xlink:type="simple">QGIS Development Team</institution> (<year>2019</year>) QGIS Geographic Information System. Open Source Geospatial Foundation project. <ext-link xlink:type="simple" ext-link-type="uri" xlink:href="http://qgis.osgeo.org">http://qgis.osgeo.org</ext-link></mixed-citation></ref><ref id="B25"><mixed-citation xmlns:xlink="http://www.w3.org/1999/xlink" xlink:type="simple"><person-group><name name-style="western"><surname>Weaver</surname><given-names>Jr RE</given-names></name></person-group> (<year>1971</year>) <article-title>The Fothergillas.</article-title><source>Arnoldia</source><volume>31</volume>(<issue>3</issue>): <fpage>89</fpage>–<lpage>97</lpage>.</mixed-citation></ref><ref id="B5"><mixed-citation xmlns:xlink="http://www.w3.org/1999/xlink" xlink:type="simple"><person-group><name name-style="western"><surname>Dumroese</surname><given-names>RK</given-names></name><name name-style="western"><surname>Luna</surname><given-names>T</given-names></name></person-group> (<year>2016</year>) <article-title>Growing and marketing woody species to support pollinators: An emerging opportunity for forest, conservation, and native plant nurseries in the Northeastern United States. Tree Planters’.</article-title><source>Notes</source><volume>59</volume>(<issue>2</issue>): <fpage>49</fpage>–<lpage>60</lpage>.</mixed-citation></ref></ref-list></tp:taxon-treatment>
