# Supplementary material for: Revision of Fothergilla (Hamamelidaceae), including resurrection of F. parvifolia and a new species, F. milleri
Source: PhytoKeys. 2020 Mar 17;144:57–80. doi: 10.3897/phytokeys.144.49589 (PMC7093572; doi:10.3897/phytokeys.144.49589)
Supplement: XML Treatment for Fothergilla major [file phytokeys.144.49589-treatment3.xml]

<!DOCTYPE tp:taxon-treatment
  PUBLIC "-//TaxonX//DTD Taxonomic Treatment Publishing DTD v0 20100105//EN" "tax-treatment-NSO.dtd">
<tp:taxon-treatment xmlns:tp="http://www.plazi.org/taxpub"><tp:treatment-meta><kwd-group><label>Taxon classification</label><kwd><named-content xmlns:xlink="http://www.w3.org/1999/xlink" content-type="kingdom">Plantae</named-content></kwd><kwd><named-content xmlns:xlink="http://www.w3.org/1999/xlink" content-type="order">Saxifragales</named-content></kwd><kwd><named-content xmlns:xlink="http://www.w3.org/1999/xlink" content-type="family">Hamamelidaceae</named-content></kwd></kwd-group><mixed-citation publication-type="journal"><person-group><name><surname>Haynes</surname><given-names>Jake E.</given-names></name><name><surname>Phillips</surname><given-names>Whitney D.</given-names></name><name><surname>Krings</surname><given-names>Alexander</given-names></name><name><surname>Lynch</surname><given-names>Nathan P.</given-names></name><name><surname>Ranney</surname><given-names>Thomas G.</given-names></name></person-group><article-title>Revision of <italic><tp:taxon-name><tp:taxon-name-part taxon-name-part-type="genus" reg="Fothergilla">Fothergilla</tp:taxon-name-part></tp:taxon-name></italic> (<tp:taxon-name><tp:taxon-name-part taxon-name-part-type="family">Hamamelidaceae</tp:taxon-name-part></tp:taxon-name>), including resurrection of <italic><tp:taxon-name><tp:taxon-name-part taxon-name-part-type="genus" reg="Fothergilla">F.</tp:taxon-name-part> <tp:taxon-name-part taxon-name-part-type="species" reg="parvifolia">parvifolia</tp:taxon-name-part></tp:taxon-name></italic> and a new species, <italic><tp:taxon-name><tp:taxon-name-part taxon-name-part-type="genus" reg="Fothergilla">F.</tp:taxon-name-part> <tp:taxon-name-part taxon-name-part-type="species" reg="milleri">milleri</tp:taxon-name-part></tp:taxon-name></italic></article-title><source>PhytoKeys</source><day>17</day><month>3</month><year>2020</year><volume>144</volume><fpage>57</fpage><lpage>80</lpage><pub-id pub-id-type="doi">10.3897/phytokeys.144.49589</pub-id></mixed-citation></tp:treatment-meta><tp:nomenclature><label>2.</label><tp:taxon-name><object-id xmlns:xlink="http://www.w3.org/1999/xlink" content-type="arpha" xlink:type="simple">8DC644F4-B01B-567E-B9EB-DF10E90AE717</object-id>
              <tp:taxon-name-part taxon-name-part-type="genus" reg="Fothergilla">Fothergilla</tp:taxon-name-part>
              <tp:taxon-name-part taxon-name-part-type="species" reg="major">major</tp:taxon-name-part>
            </tp:taxon-name><tp:taxon-authority>Lodd., Bot. Cab. 16: Pl. 1520. 1829</tp:taxon-authority><tp:nomenclature-citation-list><tp:nomenclature-citation><tp:taxon-name>
                  <tp:taxon-name-part taxon-name-part-type="genus" reg="Fothergilla">F.</tp:taxon-name-part> <tp:taxon-name-part taxon-name-part-type="species" reg="monticola">monticola</tp:taxon-name-part></tp:taxon-name><comment>Ashe, Bot. Gaz. 24: 374. 1897. Type. North Carolina, mountains, <italic>W.W. Ashe 1509</italic> (<bold><italic>Lectotype</italic></bold>: MO-247915 [online!], designated here; <bold><italic>isolectotypes</italic></bold>: DOV [online!]; OS [online!], US [online!])</comment></tp:nomenclature-citation></tp:nomenclature-citation-list></tp:nomenclature><tp:treatment-sec sec-type="material" id="SECID0EAHBI"><title>Type.</title><p><italic>C. Loddiges</italic> Illustration Pl. 1520. Figs <xref ref-type="fig" rid="F6">6</xref>, <xref ref-type="fig" rid="F9">9</xref>.</p></tp:treatment-sec><tp:treatment-sec sec-type="description" id="SECID0EQHBI"><title>Description.</title><p><bold><italic>Shrub</italic></bold>, erect, robust, frequently &gt;1 m tall (to 8 m); stems in clumps of 3 or more, branching. <bold><italic>Leaves</italic></bold>: stipules ovate to lanceolate, 3.5–11.8 × 1.9–4.0 mm; petioles 8.3–17.1(–18.9) mm, ½ as long or longer than the <abbrev xmlns:xlink="http://www.w3.org/1999/xlink" xlink:title="the length of the midvein interval" id="ABBRID0E5HBI" xlink:type="simple">IL</abbrev>, brown-yellow pubescent; blades mostly spreading, green, broadly ovate or elliptic to suborbiculate, rarely obovate, 3.6–13.7 × 3.2–13.0 cm, most within the upper end of those ranges, pinnately 7–12-veined, bases oblique, occasionally symmetrical, usually V-cordate, rarely nearly rounded, margins crenate or serrate to nearly entire, toothed from at or below middle to the apex, teeth 11–24, apices acute to obtuse, often pubescent, both surfaces glabrous to sparsely stellate-pubescent, abaxial surface sometimes glaucous, <abbrev xmlns:xlink="http://www.w3.org/1999/xlink" xlink:title="the width, at the widest point, of the intervening leaf surface" id="ABBRID0ECIBI" xlink:type="simple">IW</abbrev>:<abbrev xmlns:xlink="http://www.w3.org/1999/xlink" xlink:title="the length of the midvein interval" id="ABBRID0EGIBI" xlink:type="simple">IL</abbrev> &gt; or = 0.51 (<italic>x̄</italic> = 0.96). <bold><italic>Inflorescences</italic></bold> usually appearing with leaves, spikes sessile or on short peduncles. <bold><italic>Flowers</italic></bold>: stamens 14–32, filaments 7.3–16.2 mm long. <bold><italic>Capsules</italic></bold> 6.8–12.7 × 6.5–8.6 mm. <bold><italic>Seeds</italic></bold> nearly white to completely brown or red-brown, usually ellipsoid, 5.3–7.4 × 2.7–3.6 mm, apices rounded to obtuse. <bold><italic>Genome size and ploidy</italic></bold> 5.21–5.25 pg, hexaploid (2n = 6x = 72).</p><fig id="F6" position="float" orientation="portrait"><object-id xmlns:xlink="http://www.w3.org/1999/xlink" content-type="doi" xlink:type="simple">10.3897/phytokeys.144.49589.figure6</object-id><object-id xmlns:xlink="http://www.w3.org/1999/xlink" content-type="arpha" xlink:type="simple">7A11BCEC-6592-5FD9-B9DC-C2F1F664E2E4</object-id><label>Figure 6.</label><caption><p><italic><tp:taxon-name><tp:taxon-name-part taxon-name-part-type="genus" reg="Fothergilla">Fothergilla</tp:taxon-name-part> <tp:taxon-name-part taxon-name-part-type="species" reg="major">major</tp:taxon-name-part></tp:taxon-name></italic><bold>a</bold> plant form and leaf orientation <bold>b</bold> adaxial leaf surface <bold>c</bold> abaxial leaf surface <bold>d</bold> inflorescence <bold>e</bold> young infructescence <bold>f</bold> stem <bold>g</bold> twig <bold>h</bold> capsule, and <bold>i</bold> seeds. Photos by J. Haynes of plants at the Mountain Horticultural Crops Research and Extension Center, Mills River.</p></caption><graphic xmlns:xlink="http://www.w3.org/1999/xlink" xlink:href="phytokeys-144-057-g006.jpg" position="float" orientation="portrait" xlink:type="simple" id="oo_390810.jpg"><uri content-type="original_file" xlink:type="simple">https://binary.pensoft.net/fig/390810</uri></graphic></fig></tp:treatment-sec><tp:treatment-sec sec-type="phenology" id="SECID0EFKBI"><title>Phenology.</title><p>Flowering beginning late Mar; fruiting late May through mid-Jul.</p></tp:treatment-sec><tp:treatment-sec sec-type="distribution" id="SECID0EKKBI"><title>Distribution and habitat.</title><p>This species can be found in the mountains and Piedmont of Alabama, Arkansas, Georgia, North Carolina, South Carolina, and Tennessee (Fig. <xref ref-type="fig" rid="F5">5</xref>). Habitat in which this species is found is variable, from rocky/xeric to peaty/mesic, but generally upland deciduous forest (typically oak-dominated) with mountain and Piedmont-associated species. However, in the Uwharrie National Forest, Montgomery County, North Carolina, <italic><tp:taxon-name><tp:taxon-name-part taxon-name-part-type="genus" reg="Fothergilla">F.</tp:taxon-name-part> <tp:taxon-name-part taxon-name-part-type="species" reg="major">major</tp:taxon-name-part></tp:taxon-name></italic> can be found growing in seepage community with Coastal Plain-affinity species. In this habitat, where burning is frequent, this species may be &lt;1 m in height. However, height variance is apparently not simply a factor of fire frequency. <italic><tp:taxon-name><tp:taxon-name-part taxon-name-part-type="genus" reg="Fothergilla">Fothergilla</tp:taxon-name-part> <tp:taxon-name-part taxon-name-part-type="species" reg="major">major</tp:taxon-name-part></tp:taxon-name></italic> varies considerably in habit, ranging from colonial shrubs less than 2 m tall, typically found growing on sandy dampish sites in the southwestern part of the range and lower elevations (for example populations from Marshall Co., Alabama and Blount Co., Alabama) to larger tree forms growing to 6 m, with offsets but no rhizomes, typically found in more upland mountain dry forest sites with igneous geology found to the North and East (for example populations in Scott Co., Tennessee). Commonly associated upland species include <italic><tp:taxon-name><tp:taxon-name-part taxon-name-part-type="genus" reg="Acer">Acer</tp:taxon-name-part> <tp:taxon-name-part taxon-name-part-type="species" reg="rubrum">rubrum</tp:taxon-name-part></tp:taxon-name></italic>, <italic><tp:taxon-name><tp:taxon-name-part taxon-name-part-type="genus" reg="Aesculus">Aesculus</tp:taxon-name-part> <tp:taxon-name-part taxon-name-part-type="species" reg="sylvatica">sylvatica</tp:taxon-name-part></tp:taxon-name></italic> W. Bartram, <italic><tp:taxon-name><tp:taxon-name-part taxon-name-part-type="genus" reg="Alnus">Alnus</tp:taxon-name-part> <tp:taxon-name-part taxon-name-part-type="species" reg="serrulata">serrulata</tp:taxon-name-part></tp:taxon-name></italic>, <italic><tp:taxon-name><tp:taxon-name-part taxon-name-part-type="genus" reg="Aronia">Aronia</tp:taxon-name-part> <tp:taxon-name-part taxon-name-part-type="species" reg="arbutifolia">arbutifolia</tp:taxon-name-part></tp:taxon-name></italic> (Aiton) Willd., <italic><tp:taxon-name><tp:taxon-name-part taxon-name-part-type="genus" reg="Calycanthus">Calycanthus</tp:taxon-name-part> <tp:taxon-name-part taxon-name-part-type="species" reg="floridus">floridus</tp:taxon-name-part></tp:taxon-name></italic> L., <italic><tp:taxon-name><tp:taxon-name-part taxon-name-part-type="genus" reg="Carpinus">Carpinus</tp:taxon-name-part> <tp:taxon-name-part taxon-name-part-type="species" reg="caroliniana">caroliniana</tp:taxon-name-part></tp:taxon-name></italic> Walter, <italic><tp:taxon-name><tp:taxon-name-part taxon-name-part-type="genus" reg="Cornus">Cornus</tp:taxon-name-part> <tp:taxon-name-part taxon-name-part-type="species" reg="florida">florida</tp:taxon-name-part></tp:taxon-name></italic> L., <italic><tp:taxon-name><tp:taxon-name-part taxon-name-part-type="genus" reg="Gaylussacia">Gaylussacia</tp:taxon-name-part> <tp:taxon-name-part taxon-name-part-type="species" reg="frondosa">frondosa</tp:taxon-name-part></tp:taxon-name></italic> (L.) Torr. &amp; A. Gray, <italic><tp:taxon-name><tp:taxon-name-part taxon-name-part-type="genus" reg="Hamamalis">Hamamalis</tp:taxon-name-part> <tp:taxon-name-part taxon-name-part-type="species" reg="virginiana">virginiana</tp:taxon-name-part></tp:taxon-name></italic> L., <italic><tp:taxon-name><tp:taxon-name-part taxon-name-part-type="genus" reg="Hepatica">Hepatica</tp:taxon-name-part> <tp:taxon-name-part taxon-name-part-type="species" reg="americana">americana</tp:taxon-name-part></tp:taxon-name></italic> (DC.) Ker Gawl, <italic><tp:taxon-name><tp:taxon-name-part taxon-name-part-type="genus" reg="Hypericum">Hypericum</tp:taxon-name-part> <tp:taxon-name-part taxon-name-part-type="species" reg="nudiflorum">nudiflorum</tp:taxon-name-part></tp:taxon-name></italic> Michx. ex Willd., <italic><tp:taxon-name><tp:taxon-name-part taxon-name-part-type="genus" reg="Ilex">Ilex</tp:taxon-name-part> <tp:taxon-name-part taxon-name-part-type="species" reg="opaca">opaca</tp:taxon-name-part></tp:taxon-name></italic> Aiton, <italic><tp:taxon-name><tp:taxon-name-part taxon-name-part-type="genus" reg="Kalmia">Kalmia</tp:taxon-name-part> <tp:taxon-name-part taxon-name-part-type="species" reg="latifolia">latifolia</tp:taxon-name-part></tp:taxon-name></italic>, <italic><tp:taxon-name><tp:taxon-name-part taxon-name-part-type="genus" reg="Liquidambar">Liquidambar</tp:taxon-name-part> <tp:taxon-name-part taxon-name-part-type="species" reg="styraciflua">styraciflua</tp:taxon-name-part></tp:taxon-name></italic>, <italic><tp:taxon-name><tp:taxon-name-part taxon-name-part-type="genus" reg="Liriodendron">Liriodendron</tp:taxon-name-part> <tp:taxon-name-part taxon-name-part-type="species" reg="tulipifera">tulipifera</tp:taxon-name-part></tp:taxon-name></italic> L., <italic><tp:taxon-name><tp:taxon-name-part taxon-name-part-type="genus" reg="Magnolia">Magnolia</tp:taxon-name-part> <tp:taxon-name-part taxon-name-part-type="species" reg="acuminata">acuminata</tp:taxon-name-part></tp:taxon-name></italic> (L.) L., <italic><tp:taxon-name><tp:taxon-name-part taxon-name-part-type="genus" reg="Polystichum">Polystichum</tp:taxon-name-part> <tp:taxon-name-part taxon-name-part-type="species" reg="acrostichoides">acrostichoides</tp:taxon-name-part></tp:taxon-name></italic> (Michx.) Schott, <italic><tp:taxon-name><tp:taxon-name-part taxon-name-part-type="genus" reg="Quercus">Quercus</tp:taxon-name-part> <tp:taxon-name-part taxon-name-part-type="species" reg="alba">alba</tp:taxon-name-part></tp:taxon-name></italic> L., <italic><tp:taxon-name><tp:taxon-name-part taxon-name-part-type="genus" reg="Quercus">Q.</tp:taxon-name-part> <tp:taxon-name-part taxon-name-part-type="species" reg="rubra">rubra</tp:taxon-name-part></tp:taxon-name></italic> L., <italic><tp:taxon-name><tp:taxon-name-part taxon-name-part-type="genus" reg="Rhododendron">Rhododendron</tp:taxon-name-part> <tp:taxon-name-part taxon-name-part-type="species" reg="catawbiense">catawbiense</tp:taxon-name-part></tp:taxon-name></italic> Michx., and <italic><tp:taxon-name><tp:taxon-name-part taxon-name-part-type="genus" reg="Stewartia">Stewartia</tp:taxon-name-part> <tp:taxon-name-part taxon-name-part-type="species" reg="ovata">ovata</tp:taxon-name-part></tp:taxon-name></italic> (Cav.) Weath. (fide colectoris).</p></tp:treatment-sec><tp:treatment-sec sec-type="Conservation" id="SECID0ERSBI"><title>Conservation.</title><p><italic><tp:taxon-name><tp:taxon-name-part taxon-name-part-type="genus" reg="Fothergilla">Fothergilla</tp:taxon-name-part> <tp:taxon-name-part taxon-name-part-type="species" reg="major">major</tp:taxon-name-part></tp:taxon-name></italic> is considered Vulnerable rangewide, ranked by NatureServe as follows: G3; Alabama (S2), Arkansas (S1), Georgia (S1), North Carolina (S3), South Carolina (S2), Tennessee (S2); <ext-link xmlns:xlink="http://www.w3.org/1999/xlink" xlink:type="simple" ext-link-type="uri" xlink:href="http://explorer.natureserve.org/">http://explorer.natureserve.org/</ext-link>, accessed 11 Dec 2019). Due to its sensitive status, we provide only skeletal collections data below.</p></tp:treatment-sec><tp:treatment-sec sec-type="Additional specimens seen" id="SECID0EHTBI"><title>Additional specimens seen</title><p>[(V) = vegetative only, (FL) = in flower, (FR) = in fruit].</p><p>Alabama. Blount: 2011-093, 2 Jul 2012 (V), <italic>Lynch 91</italic> (NCSC<sup>m</sup>). Cherokee: 12 Apr 1969 (FL), <italic>Kral 34269</italic> (NCU, VDB); 10 May 1970 (FL), <italic>Kral 39052</italic> (BRIT<sup>m</sup>); 14 Jul 1966 (FR), <italic>Clark &amp; Landers 5122</italic> (BRIT<sup>m</sup>, NCSC). Cullman: 17 Apr 1931 (FL), <italic>Ashe s.n.</italic> (NCU); 16 Apr 1924 (FR), <italic>Wolf s.n.</italic> (AUA<sup>m</sup>); 4 Jul 1911 (FR), <italic>Wolf 813</italic> (AUA<sup>m</sup>); 28 May 1931 (V), <italic>Wolf s.n.</italic> (VDB). DeKalb: 2008-009, 21 Mar 2012 (FL), <italic>Lynch 7</italic> (NCSC); 2008-009, 2 Jul 2012 (V), <italic>Lynch 81</italic> (NCSC<sup>m</sup>); 14 Jul 1966 (FR), <italic>Clark &amp; Landers 5023</italic> (BRIT <sup>m</sup>, NCU); 22 May 1972 (FL), <italic>Whetstone 1935</italic> (NCU<sup>m</sup>). Marshall: 2011-092, s.d. (FL), <italic>Lynch 79</italic> (NCSC); 2011-092, 2 Jul 2012 (V), <italic>Lynch 17</italic> (NCSC<sup>m</sup>); 2011-147, 21 Aug 2012 (V), <italic>Lynch 24</italic> (NCSC<sup>m</sup>); 15 Apr 1973 (FL), <italic>Kral 49636</italic> (AUA, VDB <sup>m</sup>). St. Clair: 31 May 1947 (FL,FR), <italic>McVaugh 8594</italic> (BRIT <sup>m</sup>): Unspecified: n.d. (FL), <italic>Buckley s.n.</italic> (FLAS).</p><p>Arkansas. Searcy: 2011-082, 26 Mar 2012 (FL), <italic>Lynch 10</italic> (NCSC); 2011-082, 2 Jul 2012 (FR), <italic>Lynch 80</italic> (NCSC<sup>m</sup>).</p><p>Georgia. Bartow: 30 Mar 1951 (FL), <italic>Duncan &amp; McDowell 12200</italic> (NCU); 30 Mar 1951 (FL), <italic>Duncan &amp; McDowell 12200</italic> (BRIT, FLAS, NCSC); 6 May 1951 (FL), <italic>Duncan &amp; Venard 12339</italic> (BRIT <sup>m</sup>). Fulton: 2011-169, 21 Aug 2012 (V), <italic>Lynch 28</italic> (NCSC). Lumpkin: 2011-164, 21 Aug 2012 (V), <italic>Lynch 27</italic> (NCSC<sup>m</sup>). Walker: 2011-146, 21 Aug 2012 (V), <italic>Lynch 25</italic> (NCSC); 15 Apr 1986 (FL), <italic>Coile 4547</italic> (NCSC).</p><p>Illinois. DuPage: Cultivated at Morton Arboretum, 9 May 1990 (FL), <italic>Gavalak 3306V90</italic> (BRIT <sup>m</sup>).</p><p>Massachusetts. Suffolk: Cultivated at Arnold Arboretum, Harvard University, 13 May 1968 (FL), <italic>Dewolf &amp; Bruns 2235</italic> (BRIT).</p><p>Michigan. Ingham: Cultivated at Michigan State University, 9 May 1979 (FL), <italic>Gillis 15041</italic> (BRIT <sup>m</sup>).</p><p>North Carolina. Burke: 2011-105, 2 Jul 2012 (V), <italic>Lynch 81</italic> (NCSC<sup>m</sup>); 7 Oct 1966 (V), <italic>Downs 408</italic> (NCSC); 2 Aug 1977 (FR), <italic>Kral 60712</italic> (VDB<sup>m</sup>); 25 Aug 1989 (FR), <italic>Lance &amp; Wood s.n.</italic> (NCU<sup>m</sup>); 1 Sep 1952 (FR), <italic>Radford 6676</italic> (NCU<sup>m</sup>); 9 Sep 1976 (V), <italic>Smith 182</italic> (NCSC); 5 Jul 1940 (FR), <italic>Stewart 1554</italic> (NCU); 27 May 1964 (FR), <italic>Wilbur 7012</italic> (VDB<sup>m</sup>). Chatham: 25 Apr 1988 (FL), <italic>Swab 75</italic> (NCSC); 4 May 1988 (FL), <italic>Swab 97</italic> (NCSC); 28 May 1988 (FR), <italic>Swab 236</italic> (NCSC). Gaston: 19 May 1919 (FR), <italic>Coker s.n.</italic> (NCU<sup>m</sup>). Harnett: 18 Apr 2006 (V), <italic>Sorrie &amp; Hart 11770</italic> (NCU<sup>m</sup>). Montgomery: 2011-122, 21 Aug 2012 (V), <italic>Lynch 23</italic> (NCSC<sup>m</sup>); 11 Oct 2002 (FR), <italic>Diamond 1606</italic> (NCU<sup>m</sup>); 14 Jul 2004 (V), <italic>Schwartzman 30</italic> (NCU<sup>m</sup>); 20 Jul 2004 (V), <italic>Weakley s.n.</italic> (NCU<sup>m</sup>); 15 Oct 2004 (V), <italic>Weakley s.n.</italic> (NCU). Orange: 2011-124, 19 Apr 2012 (FL), <italic>Lynch 14</italic> (NCSC); 2011-124, 2 Jul 2012, <italic>Lynch 78</italic> (NCSC<sup>m</sup>); 2011-124, 24 Jun 2014 (FR), <italic>Phillips 62</italic> (NCSC); Apr 1899 (FL), <italic>Ashe s.n.</italic> (NCU); Jun 1899 (FR), <italic>Ashe s.n.</italic> (NCU); 31 Apr 200 (FL), <italic>Wally &amp; Wichmann 125</italic> (NCU<sup>m</sup>); 4 May 1910 (FR), <italic>Clerces s.n.</italic> (NCU). Person: 7 Jul 2005 (FR), <italic>LeGrand s.n.</italic> (NCU<sup>m</sup>). Polk: 30 May 1930 (FL), <italic>Ashe s.n.</italic> (NCSC); 20 Apr 1897 (FL), <italic>Biltmore 6565</italic> (BRIT<sup>m</sup>); 20 Apr 1897 (FL), <italic>Biltmore 708</italic> (NCU). Randolph: 22 Apr 1958 (FL), <italic>Melvin s.n.</italic> (NCU). Rutherford: 2011-163, 21 Aug 2012 (V), <italic>Lynch 26</italic> (NCSC<sup>m</sup>); 2011-163, 15 Apr 2013 (FL), <italic>Lynch 39</italic> (NCSC); 2011-163, 24 Jun 2014 (FR), <italic>Phillips 64</italic> (NCSC); 21 Apr 1956 (FL), <italic>Bell 2118</italic> (NCU). Stokes: 23 Apr 1950 (FL), <italic>Fox et al. 3565</italic> (NCSC); s.d. (FR), <italic>Harbison s.n.</italic> (NCU); 5 May 1936 (FL), <italic>Hunt 13474</italic> (BRIT <sup>m</sup>, NCU); 7 Jul 1969 (FR), <italic>Leonard &amp; Russ 2553</italic> (NCU<sup>m</sup>); 21 Apr 1974 (FL), <italic>Massey 3900</italic> (VDB); 26 Apr 1958 (FL), <italic>Matthews 54</italic> (BRIT); 15 Jun 1967 (FR), <italic>Radford 45392</italic> (AUA<sup>m</sup>, MISS, NCSC, NCU); 4 Jun 1958 (FR), <italic>Radford 34675</italic> (VDB <sup>m</sup>); 9 Apr 1933 (FL), <italic>Schallert 3613</italic> (BRIT). Surry: 19 May 1935 (V), <italic>Harbison s.n.</italic> (NCU). Transylvania: 2011-112, 2 Jul 2012 (V), <italic>Lynch 16</italic> (NCSC); 2011-112, 24 Apr 2014 (FL), <italic>Lynch 47</italic> (NCSC); 2011-112, 24 Jun 2014 (FR), <italic>Phillips 63</italic> (NCSC); 2011-131, 21 Aug 2012 (FR), <italic>Lynch 22</italic> (NCSC<sup>m</sup>); 19 Jun 1965 (FR), <italic>Eggers 1262</italic> (VDB <sup>m</sup>); 26 Jul 1962 (FR), <italic>Rodgers 62064a</italic> (NCU<sup>m</sup>); 24 May 2006 (FR), <italic>Schwartzman 29</italic> (NCU<sup>m</sup>). Wake: 28 Oct 2005 (V), <italic>Bruhn s.n.</italic> (NCU).</p><p>Pennsylvania. Marion: Cultivated at the Arboretum of the Barnes Foundation, 27 Apr 1968 (FL), <italic>Fogg 1</italic> (UWFP).</p><p>South Carolina. Greenville: 17 May 1976 (FR), <italic>Kral 58130</italic> (VDB <sup>m</sup>); 15 Oct 1988 (V), <italic>Hill 20066</italic> (BRIT <sup>m</sup>); 23 May 1996 (V), <italic>Townsend 874</italic> (VDB <sup>m</sup>). Oconee: 2011-091, 28 Mar 2012 (FL), <italic>Lynch 12</italic> (NCSC); 2011-091, 2 Jul 2012 (V), <italic>Lynch 77</italic> (NCSC<sup>m</sup>); 26 Apr 1965 (FL), <italic>Radford 44707</italic> (NCU); 20 Apr 1973 (FL), <italic>Rogers &amp; Green 73078</italic> (FLAS-2). Pickens: 15 June 1992 (FT), <italic>Hill 23387</italic> (BRIT <sup>m</sup>);</p><p>Tennessee. Grainger: 20 Apr 1931 (FL), <italic>Sharp 556</italic> (BRIT, NCSC); 30 Apr 1931 (FL), <italic>Jennison &amp; Sharp s.n.</italic> (NCU); May 3 1936 (Fl), <italic>Sharp &amp; Underwood 4205</italic> (NCU<sup>m</sup>, NCSC). Greene: 17 May 1970 (FL), <italic>Sharp et al. 45204</italic> (BRIT <sup>m</sup>, NCU, VDB). Scott: 2012-065, 21 Aug 2012 (V), <italic>Lynch 29</italic> (NCSC <sup>m</sup>); 2012-065, 15 Apr 2014 (FL), <italic>Lynch 44</italic> (NCSC); 23 Apr 1972 (FL), <italic>Clebsch s.n.</italic> (VDB); 19 Apr 1979 (FL), <italic>Whitten &amp; Noss s.n.</italic> (FLAS-2); 23 Jun 1978 (FR), <italic>Wofford et al. 78-112</italic> (VDB <sup>m</sup>). Sevier: 1 May 1960 (Fl), <italic>Sharp 26818</italic> (BRIT, NCU); 25 Apr 1970 (FL), <italic>Williams 82</italic> (AUA <sup>m</sup>); 25 Apr 1970 (FL), <italic>Pippin 83</italic> (VDB); 2 Apr 1938 (FL), <italic>Jennison 53</italic> (VDB <sup>m</sup>); 26 Apr 1957 (FL), <italic>Sharp 21575</italic> (BRIT <sup>m</sup>).</p><p>Washington D.C. U.S. National Arboretum, 16 Oct 1990 (V), <italic>Meyer 37144</italic> (FLAS).</p></tp:treatment-sec><tp:treatment-sec><!--Section generated to contain objects referenced in tp:taxon-treatment.--><fig id="F9" position="float" orientation="portrait"><object-id xmlns:xlink="http://www.w3.org/1999/xlink" content-type="doi" xlink:type="simple">10.3897/phytokeys.144.49589.figure9</object-id><object-id xmlns:xlink="http://www.w3.org/1999/xlink" content-type="arpha" xlink:type="simple">1B2327B1-D75C-57D1-8340-1DDB334AF520</object-id><label>Figure 9.</label><caption><p>Distribution of <italic><tp:taxon-name><tp:taxon-name-part taxon-name-part-type="genus" reg="Fothergilla">Fothergilla</tp:taxon-name-part></tp:taxon-name></italic> in the southeastern United States. Circle = <italic><tp:taxon-name><tp:taxon-name-part taxon-name-part-type="genus" reg="Fothergilla">F.</tp:taxon-name-part> <tp:taxon-name-part taxon-name-part-type="species" reg="major">major</tp:taxon-name-part></tp:taxon-name></italic> (6x); triangle = <italic><tp:taxon-name><tp:taxon-name-part taxon-name-part-type="genus" reg="Fothergilla">F.</tp:taxon-name-part> <tp:taxon-name-part taxon-name-part-type="species" reg="gardenii">gardenii</tp:taxon-name-part></tp:taxon-name></italic> (4x); star = <italic><tp:taxon-name><tp:taxon-name-part taxon-name-part-type="genus" reg="Fothergilla">F.</tp:taxon-name-part> <tp:taxon-name-part taxon-name-part-type="species" reg="milleri">milleri</tp:taxon-name-part></tp:taxon-name></italic> (2x); plus sign = <italic><tp:taxon-name><tp:taxon-name-part taxon-name-part-type="genus" reg="Fothergilla">F.</tp:taxon-name-part> <tp:taxon-name-part taxon-name-part-type="species" reg="parvifolia">parvifolia</tp:taxon-name-part></tp:taxon-name></italic> (2x). Physiographic provinces follow <xref ref-type="bibr" rid="B7">Fenneman and Johnson (1946)</xref>, shape files courtesy of usgs.gov. AP = Appalachian Plateau; BR = Blue Ridge; CP = Coastal Plain; ILP = Interior Low Plateau; OP = Ozark Plateau; Pd = Piedmont; VR = Valley and Ridge. Map generated by A. Krings in QGIS (<xref ref-type="bibr" rid="B14">QGIS Development Team 2019</xref>).</p></caption><graphic xmlns:xlink="http://www.w3.org/1999/xlink" xlink:href="phytokeys-144-057-g009.jpg" position="float" orientation="portrait" xlink:type="simple" id="oo_390813.jpg"><uri content-type="original_file" xlink:type="simple">https://binary.pensoft.net/fig/390813</uri></graphic></fig><fig id="F5" position="float" orientation="portrait"><object-id xmlns:xlink="http://www.w3.org/1999/xlink" content-type="doi" xlink:type="simple">10.3897/phytokeys.144.49589.figure5</object-id><object-id xmlns:xlink="http://www.w3.org/1999/xlink" content-type="arpha" xlink:type="simple">FEF05CC6-F246-57B9-9421-919DFD3C51E1</object-id><label>Figure 5.</label><caption><p><italic><tp:taxon-name><tp:taxon-name-part taxon-name-part-type="genus" reg="Fothergilla">Fothergilla</tp:taxon-name-part> <tp:taxon-name-part taxon-name-part-type="species" reg="gardenii">gardenii</tp:taxon-name-part></tp:taxon-name></italic><bold>a</bold> plant form and leaf orientation <bold>b</bold> adaxial leaf surface <bold>c</bold> abaxial leaf surface <bold>d</bold> inflorescence <bold>e</bold> young infructescence <bold>f</bold> stem <bold>g</bold> twig <bold>h</bold> capsule, and <bold>i</bold> seeds. Photos by J. Haynes of plants at the Mountain Horticultural Crops Research and Extension Center, Mills River.</p></caption><graphic xmlns:xlink="http://www.w3.org/1999/xlink" xlink:href="phytokeys-144-057-g005.jpg" position="float" orientation="portrait" xlink:type="simple" id="oo_390809.jpg"><uri content-type="original_file" xlink:type="simple">https://binary.pensoft.net/fig/390809</uri></graphic></fig></tp:treatment-sec><ref-list><ref id="B7"><mixed-citation xmlns:xlink="http://www.w3.org/1999/xlink" xlink:type="simple"><person-group><name name-style="western"><surname>Fenneman</surname><given-names>NM</given-names></name><name name-style="western"><surname>Johnson</surname><given-names>DW</given-names></name></person-group> (<year>1946</year>) Physiographic divisions of the conterminous U.S. U.S. Geological Survey, Reston.</mixed-citation></ref><ref id="B14"><mixed-citation xmlns:xlink="http://www.w3.org/1999/xlink" xlink:type="simple"><institution xlink:type="simple">QGIS Development Team</institution> (<year>2019</year>) QGIS Geographic Information System. Open Source Geospatial Foundation project. <ext-link xlink:type="simple" ext-link-type="uri" xlink:href="http://qgis.osgeo.org">http://qgis.osgeo.org</ext-link></mixed-citation></ref></ref-list></tp:taxon-treatment>
