# Supplementary material for: Revision of Fothergilla (Hamamelidaceae), including resurrection of F. parvifolia and a new species, F. milleri
Source: PhytoKeys. 2020 Mar 17;144:57–80. doi: 10.3897/phytokeys.144.49589 (PMC7093572; doi:10.3897/phytokeys.144.49589)
Supplement: XML Treatment for Fothergilla milleri [file phytokeys.144.49589-treatment4.xml]

<!DOCTYPE tp:taxon-treatment
  PUBLIC "-//TaxonX//DTD Taxonomic Treatment Publishing DTD v0 20100105//EN" "tax-treatment-NSO.dtd">
<tp:taxon-treatment xmlns:tp="http://www.plazi.org/taxpub"><tp:treatment-meta><kwd-group><label>Taxon classification</label><kwd><named-content xmlns:xlink="http://www.w3.org/1999/xlink" content-type="kingdom">Plantae</named-content></kwd><kwd><named-content xmlns:xlink="http://www.w3.org/1999/xlink" content-type="order">Saxifragales</named-content></kwd><kwd><named-content xmlns:xlink="http://www.w3.org/1999/xlink" content-type="family">Hamamelidaceae</named-content></kwd></kwd-group><mixed-citation publication-type="journal"><person-group><name><surname>Haynes</surname><given-names>Jake E.</given-names></name><name><surname>Phillips</surname><given-names>Whitney D.</given-names></name><name><surname>Krings</surname><given-names>Alexander</given-names></name><name><surname>Lynch</surname><given-names>Nathan P.</given-names></name><name><surname>Ranney</surname><given-names>Thomas G.</given-names></name></person-group><article-title>Revision of <italic><tp:taxon-name><tp:taxon-name-part taxon-name-part-type="genus" reg="Fothergilla">Fothergilla</tp:taxon-name-part></tp:taxon-name></italic> (<tp:taxon-name><tp:taxon-name-part taxon-name-part-type="family">Hamamelidaceae</tp:taxon-name-part></tp:taxon-name>), including resurrection of <italic><tp:taxon-name><tp:taxon-name-part taxon-name-part-type="genus" reg="Fothergilla">F.</tp:taxon-name-part> <tp:taxon-name-part taxon-name-part-type="species" reg="parvifolia">parvifolia</tp:taxon-name-part></tp:taxon-name></italic> and a new species, <italic><tp:taxon-name><tp:taxon-name-part taxon-name-part-type="genus" reg="Fothergilla">F.</tp:taxon-name-part> <tp:taxon-name-part taxon-name-part-type="species" reg="milleri">milleri</tp:taxon-name-part></tp:taxon-name></italic></article-title><source>PhytoKeys</source><day>17</day><month>3</month><year>2020</year><volume>144</volume><fpage>57</fpage><lpage>80</lpage><pub-id pub-id-type="doi">10.3897/phytokeys.144.49589</pub-id></mixed-citation></tp:treatment-meta><tp:nomenclature><label>3.</label><tp:taxon-name><object-id xmlns:xlink="http://www.w3.org/1999/xlink" content-type="arpha" xlink:type="simple">DC5E3CB6-8D0A-57AA-96CC-7D6838D9DC9F</object-id>
              <tp:taxon-name-part taxon-name-part-type="genus" reg="Fothergilla">Fothergilla</tp:taxon-name-part>
              <tp:taxon-name-part taxon-name-part-type="species" reg="milleri">milleri</tp:taxon-name-part>
              <object-id xmlns:xlink="http://www.w3.org/1999/xlink" content-type="ipni" xlink:type="simple">urn:lsid:ipni.org:names:77208304-1</object-id>
            </tp:taxon-name><tp:taxon-authority>W.D.Phillips &amp; J.E.Haynes</tp:taxon-authority><tp:taxon-status xmlns:xlink="http://www.w3.org/1999/xlink" xlink:type="simple">sp. nov.</tp:taxon-status></tp:nomenclature><tp:treatment-sec sec-type="material" id="SECID0EJ6BI"><title>Type.</title><p>Florida. Walton Co.: Voucher specimen from containerized plant at Mountain Horticultural Crops Research and Extension Center, Mills River, NC (leaves and stem collected 19/7/2012), [living plant originally collected 25 Mar 2011 by Ron Miller from Walton Co., Florida], 2011-088, 19 Jul 2012 (V), <italic>Nathan Lynch 70</italic> (<bold><italic>Holotype</italic></bold>: NCSC-00102544<sup>m</sup>, here designated). Figs <xref ref-type="fig" rid="F1">1C</xref>, <xref ref-type="fig" rid="F3">3A</xref>, <xref ref-type="fig" rid="F7">7</xref>, <xref ref-type="fig" rid="F9">9</xref>.</p><fig id="F7" position="float" orientation="portrait"><object-id xmlns:xlink="http://www.w3.org/1999/xlink" content-type="doi" xlink:type="simple">10.3897/phytokeys.144.49589.figure7</object-id><object-id xmlns:xlink="http://www.w3.org/1999/xlink" content-type="arpha" xlink:type="simple">8D94FA68-5508-5E31-92D9-1D379230900B</object-id><label>Figure 7.</label><caption><p><italic><tp:taxon-name><tp:taxon-name-part taxon-name-part-type="genus" reg="Fothergilla">Fothergilla</tp:taxon-name-part> <tp:taxon-name-part taxon-name-part-type="species" reg="milleri">milleri</tp:taxon-name-part></tp:taxon-name></italic><bold>a</bold> plant form and leaf orientation <bold>b</bold> adaxial leaf surface <bold>c</bold> abaxial leaf surface <bold>d</bold> inflorescence <bold>e</bold> young infructescence <bold>f</bold> stem <bold>g</bold> twig <bold>h</bold> capsule, and <bold>i</bold> seeds. Photos by J. Haynes of plants at the Mountain Horticultural Crops Research and Extension Center, Mills River.</p></caption><graphic xmlns:xlink="http://www.w3.org/1999/xlink" xlink:href="phytokeys-144-057-g007.jpg" position="float" orientation="portrait" xlink:type="simple" id="oo_390811.jpg"><uri content-type="original_file" xlink:type="simple">https://binary.pensoft.net/fig/390811</uri></graphic></fig></tp:treatment-sec><tp:treatment-sec sec-type="diagnosis" id="SECID0EQBCI"><title>Diagnosis.</title><p><italic><tp:taxon-name><tp:taxon-name-part taxon-name-part-type="genus" reg="Fothergilla">Fothergilla</tp:taxon-name-part> <tp:taxon-name-part taxon-name-part-type="species" reg="milleri">milleri</tp:taxon-name-part></tp:taxon-name></italic> is morphologically most similar to <italic><tp:taxon-name><tp:taxon-name-part taxon-name-part-type="genus" reg="Fothergilla">F.</tp:taxon-name-part> <tp:taxon-name-part taxon-name-part-type="species" reg="gardenii">gardenii</tp:taxon-name-part></tp:taxon-name></italic>, but differs from the latter by leaves held erect (vs. spreading in <italic><tp:taxon-name><tp:taxon-name-part taxon-name-part-type="genus" reg="Fothergilla">F.</tp:taxon-name-part> <tp:taxon-name-part taxon-name-part-type="species" reg="gardenii">gardenii</tp:taxon-name-part></tp:taxon-name></italic>), blades blue-green or gray-green (vs. green in <italic><tp:taxon-name><tp:taxon-name-part taxon-name-part-type="genus" reg="Fothergilla">F.</tp:taxon-name-part> <tp:taxon-name-part taxon-name-part-type="species" reg="gardenii">gardenii</tp:taxon-name-part></tp:taxon-name></italic>), petioles 1/3–1/2 the length of the <abbrev xmlns:xlink="http://www.w3.org/1999/xlink" xlink:title="the length of the midvein interval" id="ABBRID0ECDCI" xlink:type="simple">IL</abbrev> (vs. ¾ the length of the <abbrev xmlns:xlink="http://www.w3.org/1999/xlink" xlink:title="the length of the midvein interval" id="ABBRID0EGDCI" xlink:type="simple">IL</abbrev> or longer in <italic><tp:taxon-name><tp:taxon-name-part taxon-name-part-type="genus" reg="Fothergilla">F.</tp:taxon-name-part> <tp:taxon-name-part taxon-name-part-type="species" reg="gardenii">gardenii</tp:taxon-name-part></tp:taxon-name></italic>), and seed apices acute to acuminate (vs. rounded or obtuse in <italic><tp:taxon-name><tp:taxon-name-part taxon-name-part-type="genus" reg="Fothergilla">F.</tp:taxon-name-part> <tp:taxon-name-part taxon-name-part-type="species" reg="gardenii">gardenii</tp:taxon-name-part></tp:taxon-name></italic>).</p></tp:treatment-sec><tp:treatment-sec sec-type="description" id="SECID0EAECI"><title>Description.</title><p><bold><italic>Shrub</italic></bold>, rhizomatous, erect, to 1.5 m tall, clump-forming, multi-stemmed, branching. <bold><italic>Leaves</italic></bold>: stipules ovate to lanceolate, 2.5–7.8 × 1.0–3.0 mm; petioles 2.6–8.0 mm long, usually 1/3–1/2 the length of the <abbrev xmlns:xlink="http://www.w3.org/1999/xlink" xlink:title="the length of the midvein interval" id="ABBRID0EOECI" xlink:type="simple">IL</abbrev>, brown-yellow pubescent; blades erect, blue-green to gray-green, obovate, 3.2–8.0 × 3.0–4.8 cm, pinnately 8–10-veined, bases rounded to truncate, margins crenate to serrate above middle and mostly near the apex, sometimes appearing crenate to entire, apices mostly obtuse to acute, both surfaces conspicuously stellate-pubescent, sometimes sparsely so, abaxial surface not glaucous, <abbrev xmlns:xlink="http://www.w3.org/1999/xlink" xlink:title="the width, at the widest point, of the intervening leaf surface" id="ABBRID0ESECI" xlink:type="simple">IW</abbrev>:<abbrev xmlns:xlink="http://www.w3.org/1999/xlink" xlink:title="the length of the midvein interval" id="ABBRID0EWECI" xlink:type="simple">IL</abbrev> &lt; or = 0.48 (<italic>x̄</italic> = 0.29). <bold><italic>Inflorescences</italic></bold> appearing before leaves, spikes on short peduncles or sessile. <bold><italic>Flowers</italic></bold>: stamens 15–22, filaments 4.3–10 mm long. <bold><italic>Capsules</italic></bold> 7.0–9.0 × 5.0 –7.0 cm. <bold><italic>Seeds</italic></bold> usually completely brown to red-brown, ovoid, 4.5–6.2 × 2.4–3.2 mm, apices acuminate, often recurved. <bold><italic>Genome size and ploidy</italic></bold>: 1.70–1.78 pg, diploid (2n = 2x = 24).</p></tp:treatment-sec><tp:treatment-sec sec-type="phenology" id="SECID0ELFCI"><title>Phenology.</title><p>Flowering beginning late Mar; fruiting late May through the end of Jul.</p></tp:treatment-sec><tp:treatment-sec sec-type="distribution" id="SECID0EQFCI"><title>Distribution and habitat.</title><p>This species can be found in the panhandle of Florida, in Alabama in the Gulf coastal plain, and is also known from one county in Georgia (Fig. <xref ref-type="fig" rid="F5">5</xref>). This species is found in sandy peat shrub bogs, seepages, dry longleaf pine woodlands, and the edge of <italic><tp:taxon-name><tp:taxon-name-part taxon-name-part-type="genus" reg="Cyrilla">Cyrilla</tp:taxon-name-part> <tp:taxon-name-part taxon-name-part-type="species" reg="racemiflora">racemiflora</tp:taxon-name-part></tp:taxon-name></italic> or <italic><tp:taxon-name><tp:taxon-name-part taxon-name-part-type="genus" reg="Taxodium">Taxodium</tp:taxon-name-part> <tp:taxon-name-part taxon-name-part-type="species" reg="ascendens">ascendens</tp:taxon-name-part></tp:taxon-name></italic> swamp forests. Plant associates include <italic><tp:taxon-name><tp:taxon-name-part taxon-name-part-type="genus" reg="Acer">Acer</tp:taxon-name-part> <tp:taxon-name-part taxon-name-part-type="species" reg="rubrum">rubrum</tp:taxon-name-part></tp:taxon-name></italic>, <italic><tp:taxon-name><tp:taxon-name-part taxon-name-part-type="genus" reg="Arundinaria">Arundinaria</tp:taxon-name-part> <tp:taxon-name-part taxon-name-part-type="species" reg="tecta">tecta</tp:taxon-name-part></tp:taxon-name></italic> (Walter) Muhl., <italic><tp:taxon-name><tp:taxon-name-part taxon-name-part-type="genus" reg="Clethra">Clethra</tp:taxon-name-part> <tp:taxon-name-part taxon-name-part-type="species" reg="alnifolia">alnifolia</tp:taxon-name-part></tp:taxon-name></italic>, <italic><tp:taxon-name><tp:taxon-name-part taxon-name-part-type="genus" reg="Hibiscus">Hibiscus</tp:taxon-name-part> <tp:taxon-name-part taxon-name-part-type="species" reg="aculeatus">aculeatus</tp:taxon-name-part></tp:taxon-name></italic> Walter, <italic><tp:taxon-name><tp:taxon-name-part taxon-name-part-type="genus" reg="Hypericum">Hypericum</tp:taxon-name-part> <tp:taxon-name-part taxon-name-part-type="species" reg="cistifolium">cistifolium</tp:taxon-name-part></tp:taxon-name></italic> Lam., <italic><tp:taxon-name><tp:taxon-name-part taxon-name-part-type="genus" reg="Juncus">Juncus</tp:taxon-name-part> <tp:taxon-name-part taxon-name-part-type="species" reg="trigonocarpus">trigonocarpus</tp:taxon-name-part></tp:taxon-name></italic> Steud., <italic><tp:taxon-name><tp:taxon-name-part taxon-name-part-type="genus" reg="Dichanthelium">Dichanthelium</tp:taxon-name-part> <tp:taxon-name-part taxon-name-part-type="species" reg="scoparium">scoparium</tp:taxon-name-part></tp:taxon-name></italic> (Lam.) Gould., <italic><tp:taxon-name><tp:taxon-name-part taxon-name-part-type="genus" reg="Osmundastrum">Osmundastrum</tp:taxon-name-part> <tp:taxon-name-part taxon-name-part-type="species" reg="cinnamomeum">cinnamomeum</tp:taxon-name-part></tp:taxon-name></italic> (L.) C. Presl, <italic><tp:taxon-name><tp:taxon-name-part taxon-name-part-type="genus" reg="Rhexia">Rhexia</tp:taxon-name-part> <tp:taxon-name-part taxon-name-part-type="species" reg="virginica">virginica</tp:taxon-name-part></tp:taxon-name></italic> L., <italic><tp:taxon-name><tp:taxon-name-part taxon-name-part-type="genus" reg="Rhynchospora">Rhynchospora</tp:taxon-name-part> <tp:taxon-name-part taxon-name-part-type="species" reg="chalarocephala">chalarocephala</tp:taxon-name-part></tp:taxon-name></italic> Fernald &amp; Gale, and <italic><tp:taxon-name><tp:taxon-name-part taxon-name-part-type="genus" reg="Xyris">Xyris</tp:taxon-name-part> <tp:taxon-name-part taxon-name-part-type="species" reg="fimbriata">fimbriata</tp:taxon-name-part></tp:taxon-name></italic> Elliott (fide colectoris).</p></tp:treatment-sec><tp:treatment-sec sec-type="etymology" id="SECID0EJKCI"><title>Etymology.</title><p>The species is named in honor of Dr Ron Miller, Pensacola, Florida, who championed this project, originally suggested that diploid cytotypes might still exist, and ultimately found them. Dr Miller’s extensive effort and field work (with colleagues) provided the foundation for this research and establishment of ex situ living collections, including accessions in the U.S. National Plant Germplasm System.</p></tp:treatment-sec><tp:treatment-sec sec-type="Conservation" id="SECID0EOKCI"><title>Conservation.</title><p>The conservation status of this species must be reassessed. It is presently known from only seven counties, and would appear to have an imperilment status at least as severe as that of <italic><tp:taxon-name><tp:taxon-name-part taxon-name-part-type="genus" reg="Fothergilla">F.</tp:taxon-name-part> <tp:taxon-name-part taxon-name-part-type="species" reg="major">major</tp:taxon-name-part></tp:taxon-name></italic>. Consequently, only skeletal collections data are provided below.</p></tp:treatment-sec><tp:treatment-sec sec-type="Additional specimens seen" id="SECID0E6KCI"><title>Additional specimens seen</title><p>[(V) = vegetative only, (FL) = in flower, (FR) = in fruit].</p><p>Alabama. Baldwin: 2011-087, 21 Mar 2012 (FL), <italic>Lynch 1</italic> (NCSC); 2011-087, 2 Jul 2012 (V), <italic>Lynch 68</italic> (NCSC<sup>m</sup>); 2011-087, 13 Jun 2014 (FR), <italic>Phillips 58</italic> (NCSC); 16 Jun 1984 (FR), <italic>Hedges 156</italic> (UWFP<sup>m</sup>); 19 Apr 2001 (FR), <italic>Schotz 1830</italic> (UNA [online!]). Covington: 25 Jun 1906 (FR), <italic>Harper 108</italic> (NY [online!]). Escambia: 11 Apr 1964 (FL), <italic>Kral 19698</italic> (AUA<sup>m</sup>). Geneva: 25 Jul 1968 (V), <italic>Kral 32029</italic> (VDB<sup>m</sup>); 26 Apr 1969 (FL), <italic>Kral 34524</italic> (VDB<sup>m</sup>); 7 Sep 1994 (V), <italic>Simmers s.n.</italic> (HTTU [online!]). Monroe: 15 Jun 1959 (V), <italic>Grelen s.n.</italic> (FLAS<sup>m</sup>).</p><p>Florida. Okaloosa: 2011-083, 21 Mar 2012 (FL), <italic>Lynch 2</italic> (NCSC); 2011-083, 2 Jul 2012 (FL), <italic>Lynch 67</italic> (NCSC); 2011-083, 13 Jun 2014 (FR), <italic>Phillips 57</italic> (NCSC<sup>m</sup>); 20 Apr 1991 (FL), <italic>Burkhalter 12638</italic> (FLAS<sup>m</sup>, UWFP); 5 Aug 1990 (V), <italic>Burkhalter 12211</italic> (UWFP<sup>m</sup>); 13 Jul 1996 (V), <italic>Burkhalter 15064</italic> (UWFP); 18 May 1993 (FR), <italic>Naczi 3028</italic> (KNK [online!]). Walton: 8 Apr 1899 (FL), <italic>Biltmore Herbarium 7609b</italic> (FLAS<sup>m</sup>); 2011-088, 28 Mar 2012 (FL), <italic>Lynch 11</italic> (NCSU); 2012-060, 19 Mar 2013 (FL), <italic>Lynch 34</italic> (NCSC); 2012-060, 2 Jul 2012 (V), <italic>Lynch 15</italic> (NCSC); 2012-060, 13 Jun 2014 (FR) <italic>Phillips 59</italic> (NCSC); 18 Aug 1990 (V), <italic>Orzell and Bridges 14757</italic> (FLAS<sup>m</sup>, NY [online!], USF [online!]).</p><p>Georgia. Taylor: 2011-178, 26 Mar 2012 (FL), <italic>Lynch 8</italic> (NCSC); 2011-178, 2 Jul 2012 (V), <italic>Lynch 69</italic> (NCSC<sup>m</sup>).</p></tp:treatment-sec><tp:treatment-sec><!--Section generated to contain objects referenced in tp:taxon-treatment.--><fig id="F1" position="float" orientation="portrait"><object-id xmlns:xlink="http://www.w3.org/1999/xlink" content-type="doi" xlink:type="simple">10.3897/phytokeys.144.49589.figure1</object-id><object-id xmlns:xlink="http://www.w3.org/1999/xlink" content-type="arpha" xlink:type="simple">0BDC3B8B-5E0F-5D27-9958-E0786D502544</object-id><label>Figure 1.</label><caption><p>Leaf shape and base variation in <italic><tp:taxon-name><tp:taxon-name-part taxon-name-part-type="genus" reg="Fothergilla">Fothergilla</tp:taxon-name-part></tp:taxon-name></italic>: <bold>Ai–Aii</bold><italic><tp:taxon-name><tp:taxon-name-part taxon-name-part-type="genus" reg="Fothergilla">Fothergilla</tp:taxon-name-part> <tp:taxon-name-part taxon-name-part-type="species" reg="major">major</tp:taxon-name-part></tp:taxon-name></italic> (V-cordate/V-rounded, i.e. with distinct cuneate portion at extreme blade base that broadens out laterally to cordate [Ai.] or rounded [Aii.]) <bold>Bi–Bii</bold><italic><tp:taxon-name><tp:taxon-name-part taxon-name-part-type="genus" reg="Fothergilla">Fothergilla</tp:taxon-name-part> <tp:taxon-name-part taxon-name-part-type="species" reg="parvifolia">parvifolia</tp:taxon-name-part></tp:taxon-name></italic> (note the neatly cordate bases without well-defined cuneate portions at extreme blade base) <bold>Ci–Cii</bold><italic><tp:taxon-name><tp:taxon-name-part taxon-name-part-type="genus" reg="Fothergilla">Fothergilla</tp:taxon-name-part> <tp:taxon-name-part taxon-name-part-type="species" reg="milleri">milleri</tp:taxon-name-part></tp:taxon-name></italic> (bases rounded). <italic><tp:taxon-name><tp:taxon-name-part taxon-name-part-type="genus" reg="Fothergilla">Fothergilla</tp:taxon-name-part> <tp:taxon-name-part taxon-name-part-type="species" reg="gardenii">gardenii</tp:taxon-name-part></tp:taxon-name></italic> not shown as bases are variably rounded, cuneate, or cordate. <abbrev xmlns:xlink="http://www.w3.org/1999/xlink" xlink:title="the length of the midvein interval" id="ABBRID0EFNAE" xlink:type="simple">IL</abbrev> = the length of the midvein interval between the junction of the midvein and lowermost secondary vein and the junction of the midvein and the next-most distal secondary vein on the same side of the leaf; <abbrev xmlns:xlink="http://www.w3.org/1999/xlink" xlink:title="the width, at the widest point, of the intervening leaf surface" id="ABBRID0EJNAE" xlink:type="simple">IW</abbrev> = the width, at the widest point, of the intervening leaf surface between the lowermost secondary vein and the leaf margin. Illustrations by A. Krings based on <italic>Lynch 29</italic> (Ai.), <italic>Lynch 21</italic> (Aii.), <italic>Phillips 56</italic> (Bi.), <italic>Lynch 18</italic> (Bii.), <italic>Lynch 68</italic> (Ci.), and <italic>Lynch 69</italic> (Cii.).</p></caption><graphic xmlns:xlink="http://www.w3.org/1999/xlink" xlink:href="phytokeys-144-057-g001.jpg" position="float" orientation="portrait" xlink:type="simple" id="oo_390805.jpg"><uri content-type="original_file" xlink:type="simple">https://binary.pensoft.net/fig/390805</uri></graphic></fig><fig id="F3" position="float" orientation="portrait"><object-id xmlns:xlink="http://www.w3.org/1999/xlink" content-type="doi" xlink:type="simple">10.3897/phytokeys.144.49589.figure3</object-id><object-id xmlns:xlink="http://www.w3.org/1999/xlink" content-type="arpha" xlink:type="simple">29856596-3D8E-546D-9821-666080EA0A94</object-id><label>Figure 3.</label><caption><p>The two leaf orientations found in the diploid lineages of <italic><tp:taxon-name><tp:taxon-name-part taxon-name-part-type="genus" reg="Fothergilla">Fothergilla</tp:taxon-name-part></tp:taxon-name></italic><bold>A</bold> erect leaves of <italic><tp:taxon-name><tp:taxon-name-part taxon-name-part-type="genus" reg="Fothergilla">F.</tp:taxon-name-part> <tp:taxon-name-part taxon-name-part-type="species" reg="milleri">milleri</tp:taxon-name-part></tp:taxon-name></italic> (aggregate profile 2) <bold>B</bold> drooping leaves of <italic><tp:taxon-name><tp:taxon-name-part taxon-name-part-type="genus" reg="Fothergilla">F.</tp:taxon-name-part> <tp:taxon-name-part taxon-name-part-type="species" reg="parvifolia">parvifolia</tp:taxon-name-part></tp:taxon-name></italic> (aggregate profile 1). Photos by J. Haynes of plants at the Mountain Horticultural Crops Research and Extension Center, Mills River.</p></caption><graphic xmlns:xlink="http://www.w3.org/1999/xlink" xlink:href="phytokeys-144-057-g003.jpg" position="float" orientation="portrait" xlink:type="simple" id="oo_390807.jpg"><uri content-type="original_file" xlink:type="simple">https://binary.pensoft.net/fig/390807</uri></graphic></fig><fig id="F9" position="float" orientation="portrait"><object-id xmlns:xlink="http://www.w3.org/1999/xlink" content-type="doi" xlink:type="simple">10.3897/phytokeys.144.49589.figure9</object-id><object-id xmlns:xlink="http://www.w3.org/1999/xlink" content-type="arpha" xlink:type="simple">1B2327B1-D75C-57D1-8340-1DDB334AF520</object-id><label>Figure 9.</label><caption><p>Distribution of <italic><tp:taxon-name><tp:taxon-name-part taxon-name-part-type="genus" reg="Fothergilla">Fothergilla</tp:taxon-name-part></tp:taxon-name></italic> in the southeastern United States. Circle = <italic><tp:taxon-name><tp:taxon-name-part taxon-name-part-type="genus" reg="Fothergilla">F.</tp:taxon-name-part> <tp:taxon-name-part taxon-name-part-type="species" reg="major">major</tp:taxon-name-part></tp:taxon-name></italic> (6x); triangle = <italic><tp:taxon-name><tp:taxon-name-part taxon-name-part-type="genus" reg="Fothergilla">F.</tp:taxon-name-part> <tp:taxon-name-part taxon-name-part-type="species" reg="gardenii">gardenii</tp:taxon-name-part></tp:taxon-name></italic> (4x); star = <italic><tp:taxon-name><tp:taxon-name-part taxon-name-part-type="genus" reg="Fothergilla">F.</tp:taxon-name-part> <tp:taxon-name-part taxon-name-part-type="species" reg="milleri">milleri</tp:taxon-name-part></tp:taxon-name></italic> (2x); plus sign = <italic><tp:taxon-name><tp:taxon-name-part taxon-name-part-type="genus" reg="Fothergilla">F.</tp:taxon-name-part> <tp:taxon-name-part taxon-name-part-type="species" reg="parvifolia">parvifolia</tp:taxon-name-part></tp:taxon-name></italic> (2x). Physiographic provinces follow <xref ref-type="bibr" rid="B7">Fenneman and Johnson (1946)</xref>, shape files courtesy of usgs.gov. AP = Appalachian Plateau; BR = Blue Ridge; CP = Coastal Plain; ILP = Interior Low Plateau; OP = Ozark Plateau; Pd = Piedmont; VR = Valley and Ridge. Map generated by A. Krings in QGIS (<xref ref-type="bibr" rid="B14">QGIS Development Team 2019</xref>).</p></caption><graphic xmlns:xlink="http://www.w3.org/1999/xlink" xlink:href="phytokeys-144-057-g009.jpg" position="float" orientation="portrait" xlink:type="simple" id="oo_390813.jpg"><uri content-type="original_file" xlink:type="simple">https://binary.pensoft.net/fig/390813</uri></graphic></fig><fig id="F5" position="float" orientation="portrait"><object-id xmlns:xlink="http://www.w3.org/1999/xlink" content-type="doi" xlink:type="simple">10.3897/phytokeys.144.49589.figure5</object-id><object-id xmlns:xlink="http://www.w3.org/1999/xlink" content-type="arpha" xlink:type="simple">FEF05CC6-F246-57B9-9421-919DFD3C51E1</object-id><label>Figure 5.</label><caption><p><italic><tp:taxon-name><tp:taxon-name-part taxon-name-part-type="genus" reg="Fothergilla">Fothergilla</tp:taxon-name-part> <tp:taxon-name-part taxon-name-part-type="species" reg="gardenii">gardenii</tp:taxon-name-part></tp:taxon-name></italic><bold>a</bold> plant form and leaf orientation <bold>b</bold> adaxial leaf surface <bold>c</bold> abaxial leaf surface <bold>d</bold> inflorescence <bold>e</bold> young infructescence <bold>f</bold> stem <bold>g</bold> twig <bold>h</bold> capsule, and <bold>i</bold> seeds. Photos by J. Haynes of plants at the Mountain Horticultural Crops Research and Extension Center, Mills River.</p></caption><graphic xmlns:xlink="http://www.w3.org/1999/xlink" xlink:href="phytokeys-144-057-g005.jpg" position="float" orientation="portrait" xlink:type="simple" id="oo_390809.jpg"><uri content-type="original_file" xlink:type="simple">https://binary.pensoft.net/fig/390809</uri></graphic></fig></tp:treatment-sec><ref-list><ref id="B7"><mixed-citation xmlns:xlink="http://www.w3.org/1999/xlink" xlink:type="simple"><person-group><name name-style="western"><surname>Fenneman</surname><given-names>NM</given-names></name><name name-style="western"><surname>Johnson</surname><given-names>DW</given-names></name></person-group> (<year>1946</year>) Physiographic divisions of the conterminous U.S. U.S. Geological Survey, Reston.</mixed-citation></ref><ref id="B14"><mixed-citation xmlns:xlink="http://www.w3.org/1999/xlink" xlink:type="simple"><institution xlink:type="simple">QGIS Development Team</institution> (<year>2019</year>) QGIS Geographic Information System. Open Source Geospatial Foundation project. <ext-link xlink:type="simple" ext-link-type="uri" xlink:href="http://qgis.osgeo.org">http://qgis.osgeo.org</ext-link></mixed-citation></ref></ref-list></tp:taxon-treatment>
