# Supplementary material for: Revision of Fothergilla (Hamamelidaceae), including resurrection of F. parvifolia and a new species, F. milleri
Source: PhytoKeys. 2020 Mar 17;144:57–80. doi: 10.3897/phytokeys.144.49589 (PMC7093572; doi:10.3897/phytokeys.144.49589)
Supplement: XML Treatment for Fothergilla parvifolia [file phytokeys.144.49589-treatment5.xml]

<!DOCTYPE tp:taxon-treatment
  PUBLIC "-//TaxonX//DTD Taxonomic Treatment Publishing DTD v0 20100105//EN" "tax-treatment-NSO.dtd">
<tp:taxon-treatment xmlns:tp="http://www.plazi.org/taxpub"><tp:treatment-meta><kwd-group><label>Taxon classification</label><kwd><named-content xmlns:xlink="http://www.w3.org/1999/xlink" content-type="kingdom">Plantae</named-content></kwd><kwd><named-content xmlns:xlink="http://www.w3.org/1999/xlink" content-type="order">Saxifragales</named-content></kwd><kwd><named-content xmlns:xlink="http://www.w3.org/1999/xlink" content-type="family">Hamamelidaceae</named-content></kwd></kwd-group><mixed-citation publication-type="journal"><person-group><name><surname>Haynes</surname><given-names>Jake E.</given-names></name><name><surname>Phillips</surname><given-names>Whitney D.</given-names></name><name><surname>Krings</surname><given-names>Alexander</given-names></name><name><surname>Lynch</surname><given-names>Nathan P.</given-names></name><name><surname>Ranney</surname><given-names>Thomas G.</given-names></name></person-group><article-title>Revision of <italic><tp:taxon-name><tp:taxon-name-part taxon-name-part-type="genus" reg="Fothergilla">Fothergilla</tp:taxon-name-part></tp:taxon-name></italic> (<tp:taxon-name><tp:taxon-name-part taxon-name-part-type="family">Hamamelidaceae</tp:taxon-name-part></tp:taxon-name>), including resurrection of <italic><tp:taxon-name><tp:taxon-name-part taxon-name-part-type="genus" reg="Fothergilla">F.</tp:taxon-name-part> <tp:taxon-name-part taxon-name-part-type="species" reg="parvifolia">parvifolia</tp:taxon-name-part></tp:taxon-name></italic> and a new species, <italic><tp:taxon-name><tp:taxon-name-part taxon-name-part-type="genus" reg="Fothergilla">F.</tp:taxon-name-part> <tp:taxon-name-part taxon-name-part-type="species" reg="milleri">milleri</tp:taxon-name-part></tp:taxon-name></italic></article-title><source>PhytoKeys</source><day>17</day><month>3</month><year>2020</year><volume>144</volume><fpage>57</fpage><lpage>80</lpage><pub-id pub-id-type="doi">10.3897/phytokeys.144.49589</pub-id></mixed-citation></tp:treatment-meta><tp:nomenclature><label>4.</label><tp:taxon-name><object-id xmlns:xlink="http://www.w3.org/1999/xlink" content-type="arpha" xlink:type="simple">988E10E7-FD07-532B-8B40-80EC41C51904</object-id>
              <tp:taxon-name-part taxon-name-part-type="genus" reg="Fothergilla">Fothergilla</tp:taxon-name-part>
              <tp:taxon-name-part taxon-name-part-type="species" reg="parvifolia">parvifolia</tp:taxon-name-part>
            </tp:taxon-name><tp:taxon-authority>Kearney in Small, Fl. S.E. U.S. 509, 1331. 1903</tp:taxon-authority></tp:nomenclature><tp:treatment-sec sec-type="material" id="SECID0E1OCI"><title>Type.</title><p>Georgia. Wayne Co., Jesup, dry soil, 4 June 1893 (FR), <italic>Kearney s.n.</italic> (<bold><italic>Holotype</italic></bold>: NY!; <bold><italic>isotype</italic></bold>: F [online!]). Figs <xref ref-type="fig" rid="F1">1B</xref>, <xref ref-type="fig" rid="F3">3B</xref>, <xref ref-type="fig" rid="F8">8</xref>, <xref ref-type="fig" rid="F9">9</xref>.</p></tp:treatment-sec><tp:treatment-sec sec-type="description" id="SECID0EYPCI"><title>Description.</title><p><bold><italic>Shrub</italic></bold>, rhizomatous, erect, to 1 m tall, clump-forming, multi-stemmed, branching. <bold><italic>Leaves</italic></bold>: stipules ovate to lanceolate, 3.5–6.0 × 8.0–13.0 mm, curved downward; petioles 4.4–17.8 mm long, usually nearly as long to longer than the <abbrev xmlns:xlink="http://www.w3.org/1999/xlink" xlink:title="the length of the midvein interval" id="ABBRID0EGQCI" xlink:type="simple">IL</abbrev>, brown-yellow pubescent; blades drooping, green, mostly ovate, 3.2–12.1 × 3.0–6.2 cm, pinnately 8–10-veined, bases cordate, margins crenate to serrate from middle, apices acute, adaxial and abaxial surfaces not glaucous, stellate-pubescent, sometimes sparsely so, <abbrev xmlns:xlink="http://www.w3.org/1999/xlink" xlink:title="the width, at the widest point, of the intervening leaf surface" id="ABBRID0EKQCI" xlink:type="simple">IW</abbrev>:<abbrev xmlns:xlink="http://www.w3.org/1999/xlink" xlink:title="the length of the midvein interval" id="ABBRID0EOQCI" xlink:type="simple">IL</abbrev> &gt; or = 0.62 (<italic>x̄</italic> = 0.96). <bold><italic>Inflorescences</italic></bold> appearing before leaves, spikes on short peduncles or sessile. <bold><italic>Flowers</italic></bold>: stamens 15–20 per flower, filaments 6.6–9.3 mm long. <bold><italic>Capsules</italic></bold> 7.5–10.0 × 5.0 –7.6 mm. <bold><italic>Seeds</italic></bold> usually completely brown to red-brown, ovoid, apex obtuse, 4.5–6.2 × 2.4–3.2 mm, apices obtuse to acute. <bold><italic>Genome size and ploidy</italic></bold> 1.73–1.82 pg, diploid (2n = 2x = 24).</p></tp:treatment-sec><tp:treatment-sec sec-type="phenology" id="SECID0EDRCI"><title>Phenology.</title><p>Flowering Mar–May; fruiting May–Sep.</p></tp:treatment-sec><tp:treatment-sec sec-type="distribution" id="SECID0EIRCI"><title>Distribution and habitat.</title><p>This species range is restricted to Georgia, South Carolina, and Alabama (Fig. <xref ref-type="fig" rid="F5">5</xref>). Because there are few herbarium records for this species, little is known about its exact distribution and environmental restrictions. According to the few notes available on herbarium specimens, it occurs in seepages and margins of bogs, bay swamps, and watercourses.</p></tp:treatment-sec><tp:treatment-sec sec-type="Conservation" id="SECID0ESRCI"><title>Conservation.</title><p>The conservation status of this species needs to be assessed. It is presently known from only eight counties, and would appear to have an imperilment status at least as severe as that of <italic><tp:taxon-name><tp:taxon-name-part taxon-name-part-type="genus" reg="Fothergilla">F.</tp:taxon-name-part> <tp:taxon-name-part taxon-name-part-type="species" reg="major">major</tp:taxon-name-part></tp:taxon-name></italic>. Consequently, only skeletal collections data are provided below.</p></tp:treatment-sec><tp:treatment-sec sec-type="Additional specimens seen" id="SECID0EDSCI"><title>Additional specimens seen</title><p>[(V) = vegetative only, (FL) = in flower, (FR) = in fruit].</p><p>Alabama. Montgomery: 12 Sep 1899 (FR), <italic>Harbison 1033</italic> (NCU<sup>m</sup>).</p><p>Georgia. Augusta-Richmond: 2 Apr 1898 (FL), <italic>Cuthbert s.n.</italic> (FLAS). Brantley: 23 Aug 1947 (V), <italic>Thorne &amp; Norris 6284</italic> (GEO [online!]). Emanuel: 2011-170, 2 Jul 2012 (V), <italic>Lynch 19</italic> (NCSC<sup>m</sup>); 2011-170, 15 Mar 2013 (FL), <italic>Lynch 33</italic> (NCSC); 2011-170, 14 Jun 2014 (FR), <italic>Phillips 60</italic> (NCSC). Long: 2011-171, 2 Jul 2012 (V), <italic>Lynch 20</italic> (NCSC<sup>m</sup>); 2011-171, 14 Mar 2013 (FL), <italic>Lynch 32</italic> (NCSC); 2011-171, 13 Jun 2014 (FR), <italic>Phillips 61</italic> (NCSC); Tattnall: 2011-168, 19 Mar 2013 (FL), <italic>Lynch 35</italic> (NCSC); 2011-168, 2 Jul 2012 (V), <italic>Lynch 18</italic> (NCSC<sup>m</sup>). Wayne: 31 Aug 1904 (V), <italic>Biltmore Herbarium 14940</italic> (NY [online!]).</p><p>South Carolina. Aiken: 2012-084, 15 Apr 2014 (FL), <italic>Lynch 40</italic> (NCSC); 2012-084, 13 Jun 2014 (V), <italic>Phillips 56</italic> (NCSC<sup>m</sup>). Lexington: 13 Sept 1988 (V), <italic>Pittman 9139817</italic> (BRIT<sup>m</sup>); 27 May 1957 (FR), <italic>Radford 23378</italic> (NCU<sup>m</sup>).</p><fig id="F8" position="float" orientation="portrait"><object-id xmlns:xlink="http://www.w3.org/1999/xlink" content-type="doi" xlink:type="simple">10.3897/phytokeys.144.49589.figure8</object-id><object-id xmlns:xlink="http://www.w3.org/1999/xlink" content-type="arpha" xlink:type="simple">771A3A11-F120-54F5-951A-2655920E0190</object-id><label>Figure 8.</label><caption><p><italic><tp:taxon-name><tp:taxon-name-part taxon-name-part-type="genus" reg="Fothergilla">Fothergilla</tp:taxon-name-part> <tp:taxon-name-part taxon-name-part-type="species" reg="parvifolia">parvifolia</tp:taxon-name-part></tp:taxon-name></italic><bold>a</bold> plant form and leaf orientation <bold>b</bold> adaxial leaf surface <bold>c</bold> abaxial leaf surface <bold>d</bold> inflorescence <bold>e</bold> young infructescence <bold>f</bold> stem <bold>g</bold> twig <bold>h</bold> capsule, and <bold>i</bold> seeds. Photos by J. Haynes of plants at the Mountain Horticultural Crops Research and Extension Center, Mills River.</p></caption><graphic xmlns:xlink="http://www.w3.org/1999/xlink" xlink:href="phytokeys-144-057-g008.jpg" position="float" orientation="portrait" xlink:type="simple" id="oo_390812.jpg"><uri content-type="original_file" xlink:type="simple">https://binary.pensoft.net/fig/390812</uri></graphic></fig><fig id="F9" position="float" orientation="portrait"><object-id xmlns:xlink="http://www.w3.org/1999/xlink" content-type="doi" xlink:type="simple">10.3897/phytokeys.144.49589.figure9</object-id><object-id xmlns:xlink="http://www.w3.org/1999/xlink" content-type="arpha" xlink:type="simple">1B2327B1-D75C-57D1-8340-1DDB334AF520</object-id><label>Figure 9.</label><caption><p>Distribution of <italic><tp:taxon-name><tp:taxon-name-part taxon-name-part-type="genus" reg="Fothergilla">Fothergilla</tp:taxon-name-part></tp:taxon-name></italic> in the southeastern United States. Circle = <italic><tp:taxon-name><tp:taxon-name-part taxon-name-part-type="genus" reg="Fothergilla">F.</tp:taxon-name-part> <tp:taxon-name-part taxon-name-part-type="species" reg="major">major</tp:taxon-name-part></tp:taxon-name></italic> (6x); triangle = <italic><tp:taxon-name><tp:taxon-name-part taxon-name-part-type="genus" reg="Fothergilla">F.</tp:taxon-name-part> <tp:taxon-name-part taxon-name-part-type="species" reg="gardenii">gardenii</tp:taxon-name-part></tp:taxon-name></italic> (4x); star = <italic><tp:taxon-name><tp:taxon-name-part taxon-name-part-type="genus" reg="Fothergilla">F.</tp:taxon-name-part> <tp:taxon-name-part taxon-name-part-type="species" reg="milleri">milleri</tp:taxon-name-part></tp:taxon-name></italic> (2x); plus sign = <italic><tp:taxon-name><tp:taxon-name-part taxon-name-part-type="genus" reg="Fothergilla">F.</tp:taxon-name-part> <tp:taxon-name-part taxon-name-part-type="species" reg="parvifolia">parvifolia</tp:taxon-name-part></tp:taxon-name></italic> (2x). Physiographic provinces follow <xref ref-type="bibr" rid="B7">Fenneman and Johnson (1946)</xref>, shape files courtesy of usgs.gov. AP = Appalachian Plateau; BR = Blue Ridge; CP = Coastal Plain; ILP = Interior Low Plateau; OP = Ozark Plateau; Pd = Piedmont; VR = Valley and Ridge. Map generated by A. Krings in QGIS (<xref ref-type="bibr" rid="B14">QGIS Development Team 2019</xref>).</p></caption><graphic xmlns:xlink="http://www.w3.org/1999/xlink" xlink:href="phytokeys-144-057-g009.jpg" position="float" orientation="portrait" xlink:type="simple" id="oo_390813.jpg"><uri content-type="original_file" xlink:type="simple">https://binary.pensoft.net/fig/390813</uri></graphic></fig></tp:treatment-sec><tp:treatment-sec><!--Section generated to contain objects referenced in tp:taxon-treatment.--><fig id="F1" position="float" orientation="portrait"><object-id xmlns:xlink="http://www.w3.org/1999/xlink" content-type="doi" xlink:type="simple">10.3897/phytokeys.144.49589.figure1</object-id><object-id xmlns:xlink="http://www.w3.org/1999/xlink" content-type="arpha" xlink:type="simple">0BDC3B8B-5E0F-5D27-9958-E0786D502544</object-id><label>Figure 1.</label><caption><p>Leaf shape and base variation in <italic><tp:taxon-name><tp:taxon-name-part taxon-name-part-type="genus" reg="Fothergilla">Fothergilla</tp:taxon-name-part></tp:taxon-name></italic>: <bold>Ai–Aii</bold><italic><tp:taxon-name><tp:taxon-name-part taxon-name-part-type="genus" reg="Fothergilla">Fothergilla</tp:taxon-name-part> <tp:taxon-name-part taxon-name-part-type="species" reg="major">major</tp:taxon-name-part></tp:taxon-name></italic> (V-cordate/V-rounded, i.e. with distinct cuneate portion at extreme blade base that broadens out laterally to cordate [Ai.] or rounded [Aii.]) <bold>Bi–Bii</bold><italic><tp:taxon-name><tp:taxon-name-part taxon-name-part-type="genus" reg="Fothergilla">Fothergilla</tp:taxon-name-part> <tp:taxon-name-part taxon-name-part-type="species" reg="parvifolia">parvifolia</tp:taxon-name-part></tp:taxon-name></italic> (note the neatly cordate bases without well-defined cuneate portions at extreme blade base) <bold>Ci–Cii</bold><italic><tp:taxon-name><tp:taxon-name-part taxon-name-part-type="genus" reg="Fothergilla">Fothergilla</tp:taxon-name-part> <tp:taxon-name-part taxon-name-part-type="species" reg="milleri">milleri</tp:taxon-name-part></tp:taxon-name></italic> (bases rounded). <italic><tp:taxon-name><tp:taxon-name-part taxon-name-part-type="genus" reg="Fothergilla">Fothergilla</tp:taxon-name-part> <tp:taxon-name-part taxon-name-part-type="species" reg="gardenii">gardenii</tp:taxon-name-part></tp:taxon-name></italic> not shown as bases are variably rounded, cuneate, or cordate. <abbrev xmlns:xlink="http://www.w3.org/1999/xlink" xlink:title="the length of the midvein interval" id="ABBRID0EFNAE" xlink:type="simple">IL</abbrev> = the length of the midvein interval between the junction of the midvein and lowermost secondary vein and the junction of the midvein and the next-most distal secondary vein on the same side of the leaf; <abbrev xmlns:xlink="http://www.w3.org/1999/xlink" xlink:title="the width, at the widest point, of the intervening leaf surface" id="ABBRID0EJNAE" xlink:type="simple">IW</abbrev> = the width, at the widest point, of the intervening leaf surface between the lowermost secondary vein and the leaf margin. Illustrations by A. Krings based on <italic>Lynch 29</italic> (Ai.), <italic>Lynch 21</italic> (Aii.), <italic>Phillips 56</italic> (Bi.), <italic>Lynch 18</italic> (Bii.), <italic>Lynch 68</italic> (Ci.), and <italic>Lynch 69</italic> (Cii.).</p></caption><graphic xmlns:xlink="http://www.w3.org/1999/xlink" xlink:href="phytokeys-144-057-g001.jpg" position="float" orientation="portrait" xlink:type="simple" id="oo_390805.jpg"><uri content-type="original_file" xlink:type="simple">https://binary.pensoft.net/fig/390805</uri></graphic></fig><fig id="F3" position="float" orientation="portrait"><object-id xmlns:xlink="http://www.w3.org/1999/xlink" content-type="doi" xlink:type="simple">10.3897/phytokeys.144.49589.figure3</object-id><object-id xmlns:xlink="http://www.w3.org/1999/xlink" content-type="arpha" xlink:type="simple">29856596-3D8E-546D-9821-666080EA0A94</object-id><label>Figure 3.</label><caption><p>The two leaf orientations found in the diploid lineages of <italic><tp:taxon-name><tp:taxon-name-part taxon-name-part-type="genus" reg="Fothergilla">Fothergilla</tp:taxon-name-part></tp:taxon-name></italic><bold>A</bold> erect leaves of <italic><tp:taxon-name><tp:taxon-name-part taxon-name-part-type="genus" reg="Fothergilla">F.</tp:taxon-name-part> <tp:taxon-name-part taxon-name-part-type="species" reg="milleri">milleri</tp:taxon-name-part></tp:taxon-name></italic> (aggregate profile 2) <bold>B</bold> drooping leaves of <italic><tp:taxon-name><tp:taxon-name-part taxon-name-part-type="genus" reg="Fothergilla">F.</tp:taxon-name-part> <tp:taxon-name-part taxon-name-part-type="species" reg="parvifolia">parvifolia</tp:taxon-name-part></tp:taxon-name></italic> (aggregate profile 1). Photos by J. Haynes of plants at the Mountain Horticultural Crops Research and Extension Center, Mills River.</p></caption><graphic xmlns:xlink="http://www.w3.org/1999/xlink" xlink:href="phytokeys-144-057-g003.jpg" position="float" orientation="portrait" xlink:type="simple" id="oo_390807.jpg"><uri content-type="original_file" xlink:type="simple">https://binary.pensoft.net/fig/390807</uri></graphic></fig><fig id="F5" position="float" orientation="portrait"><object-id xmlns:xlink="http://www.w3.org/1999/xlink" content-type="doi" xlink:type="simple">10.3897/phytokeys.144.49589.figure5</object-id><object-id xmlns:xlink="http://www.w3.org/1999/xlink" content-type="arpha" xlink:type="simple">FEF05CC6-F246-57B9-9421-919DFD3C51E1</object-id><label>Figure 5.</label><caption><p><italic><tp:taxon-name><tp:taxon-name-part taxon-name-part-type="genus" reg="Fothergilla">Fothergilla</tp:taxon-name-part> <tp:taxon-name-part taxon-name-part-type="species" reg="gardenii">gardenii</tp:taxon-name-part></tp:taxon-name></italic><bold>a</bold> plant form and leaf orientation <bold>b</bold> adaxial leaf surface <bold>c</bold> abaxial leaf surface <bold>d</bold> inflorescence <bold>e</bold> young infructescence <bold>f</bold> stem <bold>g</bold> twig <bold>h</bold> capsule, and <bold>i</bold> seeds. Photos by J. Haynes of plants at the Mountain Horticultural Crops Research and Extension Center, Mills River.</p></caption><graphic xmlns:xlink="http://www.w3.org/1999/xlink" xlink:href="phytokeys-144-057-g005.jpg" position="float" orientation="portrait" xlink:type="simple" id="oo_390809.jpg"><uri content-type="original_file" xlink:type="simple">https://binary.pensoft.net/fig/390809</uri></graphic></fig></tp:treatment-sec><ref-list><ref id="B7"><mixed-citation xmlns:xlink="http://www.w3.org/1999/xlink" xlink:type="simple"><person-group><name name-style="western"><surname>Fenneman</surname><given-names>NM</given-names></name><name name-style="western"><surname>Johnson</surname><given-names>DW</given-names></name></person-group> (<year>1946</year>) Physiographic divisions of the conterminous U.S. U.S. Geological Survey, Reston.</mixed-citation></ref><ref id="B14"><mixed-citation xmlns:xlink="http://www.w3.org/1999/xlink" xlink:type="simple"><institution xlink:type="simple">QGIS Development Team</institution> (<year>2019</year>) QGIS Geographic Information System. Open Source Geospatial Foundation project. <ext-link xlink:type="simple" ext-link-type="uri" xlink:href="http://qgis.osgeo.org">http://qgis.osgeo.org</ext-link></mixed-citation></ref></ref-list></tp:taxon-treatment>
